# Supplementary material for: Juvenile Salmon Usage of the Skeena River Estuary
Source: PLoS One. 2015 Mar 6;10(3):e0118988. doi: 10.1371/journal.pone.0118988 (PMC4352006; doi:10.1371/journal.pone.0118988)
Supplement: S1 Table — Locations, dates, trawl durations, and catches from trawl sampling from 2007. (CSV) [file pone.0118988.s001.csv]

date	region	duration	sockeye	coho	Chinook	pink	chum
2007-05-26	IS	15	81	2
2007-05-26	MID	20	13	6	6
2007-05-26	MID	20	3	1
2007-05-26	IN	15	14	1	5
2007-05-26	IN	20	63	1
2007-05-27	OS	15		1
2007-05-27	OS	15	1
2007-05-27	OS	15
2007-05-27	OS	30	2
2007-05-27	IS	20
2007-05-27	IS	15
2007-05-28	OS	22
2007-05-28	OS	77	5
2007-05-28	OS	35
2007-05-28	OS	20
2007-05-28	MID	25	8	2	1
2007-05-30	ON	40		1		1
2007-05-30	ON	60
2007-05-30	ON	25	8
2007-05-31	IN	46	129	7	7	1
2007-05-31	ON	25	3	1	1
2007-05-31	IN	37	7	2	2
2007-05-31	ON	20	5		2
2007-05-31	ON	20	7	4
2007-05-31	ON	20
2007-05-31	ON	20	3	3	3
2007-06-02	IS	30	13		3
2007-06-02	IS	15
2007-06-02	MID	15	1		1
2007-06-02	IN	30	24	5	4
2007-06-02	IN	15	39	3	6
2007-06-03	OS	20
2007-06-03	OS	45
2007-06-03	OS	20
2007-06-03	OS	15
2007-06-03	OS	20
2007-06-03	OS	15	58
2007-06-03	OS	20	5
2007-06-03	IS	25	26
2007-06-03	IS	20	6	1	1
2007-06-04	ON	20			1
2007-06-04	MID	30	2	5
2007-06-04	ON	20			2
2007-06-04	ON	30
2007-06-04	ON	30			1
2007-06-04	ON	30	3	1	3
2007-06-04	ON	30	4
2007-06-05	IN	30	38	8	19
2007-06-05	IN	18		2	2
2007-06-05	IN	30
2007-06-05	ON	30
2007-06-05	ON	20	6
2007-06-05	ON	20	1
2007-06-08	MID	15		6	3
2007-06-08	IN	25
2007-06-08	MID	30		1
2007-06-08	IN	20	27	4
2007-06-08	IN	30		1	3
2007-06-08	IN	20	2	1
2007-06-08	IN	15	1	3	1
2007-06-08	IN	15	8	1	3
2007-06-11	IS	30	1		2
2007-06-11	IS	25	1
2007-06-11	IS	10				1
2007-06-11	MID	30	1	1
2007-06-11	MID	30	1		4
2007-06-11	IN	25			2
2007-06-11	IN	30	2	1	1
2007-06-11	IN	20		1
2007-06-12	OS	20	2	2	4		1
2007-06-12	OS	10			3
2007-06-12	OS	30	5	1	2
2007-06-12	IS	30	6
2007-06-12	IS	17	1
2007-06-13	OS	35	5	1	1
2007-06-13	OS	24	6	2	1
2007-06-13	OS	14
2007-06-13	OS	30	2	1	1
2007-06-13	OS	25		1
2007-06-13	OS	28	3	3	5
2007-06-13	OS	25	2	3	7
2007-06-13	IS	18
2007-06-13	IS	30	1
2007-06-14	OS	20
2007-06-14	OS	15
2007-06-14	OS	30
2007-06-14	OS	20
2007-06-14	OS	28			1
2007-06-14	OS	15	1	4	1
2007-06-14	OS	20	1	1	2
2007-06-14	OS	30		3	6
2007-06-17	ON	30		4	7	93	2
2007-06-17	ON	15		4	2	7	1
2007-06-17	ON	15				5
2007-06-18	ON	30	8	6
2007-06-18	ON	30	1	3
2007-06-18	ON	30	9	2		1
2007-06-18	ON	30		1
2007-06-18	ON	20				14
2007-06-18	ON	15		1	2	36
2007-06-18	ON	30		2		9	2
2007-06-18	ON	15				3
2007-06-21	IS	20
2007-06-21	IS	20
2007-06-21	MID	28
2007-06-21	ON	30	1	1	1
2007-06-21	IN	30	3	4
2007-06-21	IN	25	4	10
2007-06-21	IN	15
2007-06-22	OS	30	1			1
2007-06-22	OS	20	1
2007-06-22	OS	30
2007-06-22	OS	25	3
2007-06-22	OS	20	1	1
2007-06-22	OS	30	1			1
2007-06-22	OS	30	4
2007-06-22	OS	30	4
2007-06-22	IS	30	4	1	1
2007-06-23	OS	30
2007-06-23	OS	30
2007-06-23	OS	20	2	9		1
2007-06-23	OS	30	2	5	5
2007-06-27	ON	30
2007-06-27	ON	30
2007-06-27	ON	30				2
2007-06-27	ON	30
2007-06-27	ON	60
2007-06-27	ON	30		1		2	1
2007-06-28	IS	30
2007-06-28	IS	30		1
2007-06-28	MID	30		1		1
2007-06-28	MID	30
2007-06-28	IN	30	4	4	2	2
2007-06-28	IN	20	9		3
2007-06-29	OS	30		1
2007-06-29	OS	23
2007-06-29	OS	20	3	6
2007-06-29	OS	17		2
2007-06-29	OS	15		3	1
2007-06-29	OS	25		2		1
2007-06-29	OS	30		1	1
2007-06-29	IS	20		1
2007-07-04	IS	20
2007-07-04	IN	20
2007-07-04	IN	25
2007-07-04	IN	20	1
2007-07-04	ON	15	1
2007-07-04	ON	20		2
2007-07-05	OS	30				1
2007-07-05	OS	20
2007-07-05	OS	30	1	1
2007-07-05	IS	15			1
2007-07-05	OS	21	1			1
2007-07-05	IS	30	6			1
2007-07-05	IS	30	1				1
2007-07-05	IS	20		1		1
