# Supplementary material for: Juvenile Salmon Usage of the Skeena River Estuary
Source: PLoS One. 2015 Mar 6;10(3):e0118988. doi: 10.1371/journal.pone.0118988 (PMC4352006; doi:10.1371/journal.pone.0118988)
Supplement: S2 Table — Locations, dates, trawl durations, and catches from trawl sampling from 2013. (CSV) [file pone.0118988.s002.csv]

date	region	duration_min	sockeye	coho	pink	Chinook
03-May	IN	15
13-May	IN	15		1	2	1
20-May	IN	15	4			1
24-May	IN	16	40	4		1
31-May	IN	20	7	5
02-Jun	IN	21	34	4		2
12-Jun	IN	15	2	1
18-Jun	IN	20		2
01-Jul	IN	22	5	2	9
03-May	IN	15
13-May	IN	20		1	2	1
20-May	IN	15	8
31-May	IN	20	4	6
02-Jun	IN	20	8	5		1
12-Jun	IN	20	4	2
18-Jun	IN	23	4		1	4
01-Jul	IN	14	1		7
03-May	IN	15
13-May	IN	15
20-May	IN	15	1	1
31-May	IN	15	7	12		1
02-Jun	IN	15	22
11-Jun	IN	20	89	7
18-Jun	IN	16
19-Jun	IN	20	2	3
30-Jun	IN	16		2
03-May	IN	9			1
13-May	IN	20	1		2
20-May	IN	15		4		1
31-May	IN	15	1	3
11-Jun	IN	16		1
20-May	IN	15	110
24-May	IN	15	1
31-May	IN	17		2
11-Jun	IN	15
18-Jun	IN	15	5		1
30-Jun	IN	18				1
14-May	OS	15			3
25-May	OS	15
12-Jun	OS	15		2
19-Jun	OS	17		1
13-May	IS	13	1		1	1
24-May	IS	15
02-Jun	IS	15	6
11-Jun	IS	15
18-Jun	IS	19		1
30-Jun	IS	16	4			1
25-May	IS	22	92
02-Jun	IS	30	9	3	1
03-Jun	IS	32		2		1
11-Jun	IS	21	5	1
12-Jun	IS	27
18-Jun	IS	22
01-Jul	IS	17
14-May	IS	15	2
18-Jun	IS	23	1	1		1
30-Jun	IS	17	1
14-May	IS	15
25-May	IS	15
02-Jun	IS	24	8		1	4
18-Jun	IS	15	1	1
30-Jun	IS	15
14-May	OS	21			14
25-May	OS	15	14
03-Jun	OS	38	33	1	2
12-Jun	OS	33	2	9
19-Jun	OS	27
01-Jul	OS	14		1
03-Jun	OS	17	1			1
14-May	OS	15	3
25-May	OS	15	3	1
03-Jun	OS	20	13	2	1
12-Jun	OS	39	8		1
19-Jun	OS	25		2
01-Jul	OS	15			1
