# Supplementary material for: Juvenile Salmon Usage of the Skeena River Estuary
Source: PLoS One. 2015 Mar 6;10(3):e0118988. doi: 10.1371/journal.pone.0118988 (PMC4352006; doi:10.1371/journal.pone.0118988)
Supplement: S3 Table — Locations, dates and catches of beach seine sampling from 2013. (CSV) [file pone.0118988.s003.csv]

Group	Date	pink	chum	coho	Chinook
Kinahans	29-Apr-13	>1000
Lelu Island	30-Apr-13	>100
Ridley Island	30-Apr-13	>1000
Tsum Tsadai Inlet	30-Apr-13	>1000	>100
Kinahans	07-May-13	>1000
Ridley Island	09-May-13	>1000
Tsum Tsadai Inlet	16-May-13		34	10
Ridley Island	16-May-13	1		5
Kinahans	16-May-13	3	4	2
Tsum Tsadai Inlet	22-May-13	10	60	6
Kinahans	22-May-13	4	15	2
Lelu Island	23-May-13			16
Lelu Island	23-May-13		3	49	3
Ridley Island	23-May-13		1
Lelu Island	29-May-13			13
Lelu Island	29-May-13	7	3	2	2
Ridley Island	29-May-13			8	5
Tsum Tsadai Inlet	29-May-13	7	7	3	1
Kinahans	29-May-13	6	13
Lelu Island	05-Jun-13	3		1
Lelu Island	05-Jun-13
Ridley Island	05-Jun-13
Tsum Tsadai Inlet	05-Jun-13	9
Kinahans	05-Jun-13	1	8	6
Lelu Island	13-Jun-13
Ridley Island	13-Jun-13
Tsum Tsadai Inlet	13-Jun-13			4
Tsum Tsadai Inlet	13-Jun-13
Kinahans	13-Jun-13		4	5
