# Supplementary material for: Juvenile Salmon Usage of the Skeena River Estuary
Source: PLoS One. 2015 Mar 6;10(3):e0118988. doi: 10.1371/journal.pone.0118988 (PMC4352006; doi:10.1371/journal.pone.0118988)
Supplement: S4 Table — Data on juvenile Chinook salmon, their capture region and the probability of assignment for the top five possible populations. All of these fish were collected during 2013. (CSV) [file pone.0118988.s004.csv]

Capture_region	Stock 1	Prob 1	Stock 2	Prob 2	Stock 3	Prob 3	Stock 4	Prob 4	Stock 5	Prob 5
IN	Shegunia_R	0.35	L_Kalum	0.31	Johnny_Tashoot	0.1	Tuya_R	0.05	Tashoots_Cr	0.04
IN	L_Kalum	0.37	Ishkheenickh	0.34	Kitwanga	0.07	Slamgeesh	0.07	Verrett	0.05
IN	L_Kalum	0.39	Shegunia_R	0.19	Fiddler_Cr	0.04	Kispiox	0.04	Morice	0.03
IN	L_Kalum	0.47	Slamgeesh	0.2	Morice	0.05	Craig	0.04	Verrett	0.04
IN	Zymogotitz_R	0.68	Fiddler_Cr	0.11	L_Kalum	0.1	Sicintine_R	0.06	Johnny_Tashoot	0.02
IN	Shegunia_R	0.76	Stuart	0.18	L_Kalum	0.06	Kispiox	0.01	Kateen	0
IN	L_Kalum	0.9	Morice	0.07	Squingula_R	0.03	Nakina	0.01	Cranberry	0
IN	L_Kalum	0.93	Nangeese_R	0.05	Kitwanga	0.01	Gitnadoix	0.01	Shegunia_R	0
IN	Nangeese_R	1
IN	Morice	1
IN	Morice	1
IN	Morice	1
IS	Morice	0.41	L_Kalum	0.24	Slamgeesh	0.14	Tatsamenie	0.05	Nahlin	0.03
IS	Morice	0.69	Verrett	0.18	Nahlin	0.05	Ishkheenickh	0.04	Squingula_R	0.03
IS	L_Kalum	0.89	Sicintine_R	0.08	Stuart	0.01	Andrew_Cr	0.01	Otsi_Cr	0
IS	Ecstall	0.95	Kitwanga	0.04	L_Kalum	0.01
IS	L_Kalum	0.98	Gitnadoix	0.02
IS	Bulkley_Early	1
OS	Morice	0.94	Slamgeesh	0.06	L_Kalum	0
			0
