# Supplementary material for: Juvenile Salmon Usage of the Skeena River Estuary
Source: PLoS One. 2015 Mar 6;10(3):e0118988. doi: 10.1371/journal.pone.0118988 (PMC4352006; doi:10.1371/journal.pone.0118988)
Supplement: S5 Table — Data on juvenile sockeye salmon, their year and region of capture and the probability of assignment for the top five possible populations. (CSV) [file pone.0118988.s005.csv]

Year	Region	Day	Stock 1	Prob 1	Stock 2	Prob 2	Stock 3	Prob 3	Stock 4	Prob 4	Stock 5	Prob 5	Group
2007	IN	28	Fulton_L	0.97	Four_Mile	0.03	Tahlo	0	Pierre	0	Morrison	0	Babine
2007	IN	28	Fulton_L	0.82	U_Babine	0.18	Four_Mile	0	Pinkut	0	Pierre	0	Babine
2007	IN	28	U_Babine	0.76	Fulton_L	0.23	Pierre	0.01	Tahlo	0	L_Babine	0	Babine
2007	IN	28	Fulton_L	0.85	U_Babine	0.14	Morrison	0.01	Pierre	0	Tahlo	0	Babine
2007	IN	28	Four_Mile	0.85	Fulton_L	0.07	U_Babine	0.07	Morrison	0.01	Pierre	0	Babine
2007	IN	28	Fulton_L	0.62	Four_Mile	0.36	Morrison	0.01	U_Babine	0.01	L_Babine	0	Babine
2007	IN	28	Four_Mile	0.45	Fulton_L	0.39	U_Babine	0.15	Pierre	0.01	Morrison	0	Babine
2007	IN	28	U_Babine	0.88	Four_Mile	0.07	Fulton_L	0.04	Morrison	0.01	Pierre	0	Babine
2007	IN	28	U_Babine	0.49	Fulton_L	0.33	Four_Mile	0.17	Pierre	0.01	Pinkut	0	Babine
2007	IN	28	Four_Mile	0.5	Fulton_L	0.42	Pierre	0.06	Morrison	0.01	U_Babine	0.01	Babine
2007	IN	28	Fulton_L	0.85	Four_Mile	0.08	U_Babine	0.05	Pierre	0.02	Tahlo	0	Babine
2007	IN	28	Four_Mile	0.58	Fulton_L	0.35	U_Babine	0.05	Pierre	0.01	L_Babine	0	Babine
2007	IN	28	U_Babine	0.42	Fulton_L	0.37	Four_Mile	0.19	Pierre	0.02	Morrison	0	Babine
2007	IN	28	Four_Mile	0.86	Pierre	0.08	Fulton_L	0.04	U_Babine	0.02	Morrison	0	Babine
2007	IN	28	Fulton_L	0.56	Four_Mile	0.34	U_Babine	0.08	Morrison	0.02	Pierre	0.01	Babine
2007	IN	28	U_Babine	0.51	Fulton_L	0.4	Pierre	0.07	Twain_Cr	0.01	Four_Mile	0.01	Babine
2007	IN	28	Fulton_L	0.57	Four_Mile	0.24	U_Babine	0.16	Pierre	0.03	Tahlo	0	Babine
2007	IN	28	Fulton_L	0.68	U_Babine	0.17	Four_Mile	0.12	Pierre	0.02	Morrison	0.01	Babine
2007	IN	28	U_Babine	0.62	Fulton_L	0.22	Four_Mile	0.11	Pierre	0.04	Tahlo	0	Babine
2007	IN	28	Fulton_L	0.54	U_Babine	0.33	Four_Mile	0.08	Pierre	0.04	Morrison	0	Babine
2007	IN	28	Fulton_L	0.57	Four_Mile	0.32	U_Babine	0.06	Pierre	0.04	Morrison	0.01	Babine
2007	IN	28	Fulton_L	0.78	U_Babine	0.13	Swan_Kispox	0.03	Four_Mile	0.03	Pierre	0.02	Babine
2007	IN	28	Fulton_L	0.61	Four_Mile	0.26	Pierre	0.07	U_Babine	0.06	Morrison	0	Babine
2007	IN	28	Fulton_L	0.7	Four_Mile	0.12	U_Babine	0.11	Pierre	0.07	Morrison	0	Babine
2007	IN	28	Kalum_lake	1									Individual
2007	IN	28	Fulton_L	0.99	Pierre	0.01	U_Babine	0	Four_Mile	0	Twain_Cr	0	Individual
2007	IN	28	Fulton_L	0.94	U_Babine	0.04	Pierre	0.02	Four_Mile	0	Morrison	0	Individual
2007	IN	28	Fulton_L	0.9	U_Babine	0.06	Pierre	0.03	Four_Mile	0.01	Morrison	0	Individual
2007	IN	28	Fulton_L	0.95	Four_Mile	0.03	U_Babine	0.01	Pierre	0	Morrison	0	Individual
2007	IN	28	Fulton_L	0.93	Pierre	0.05	Four_Mile	0.02	U_Babine	0.01			Individual
2007	IN	28	Fulton_L	0.93	Four_Mile	0.04	U_Babine	0.02	Pierre	0.01	Tahlo	0	Individual
2007	IS	28	Fulton_L	0.84	Pinkut	0.14	Grizzly	0.01	Pierre	0	Four_Mile	0	Babine
2007	IS	28	Fulton_L	0.87	Four_Mile	0.06	Pinkut	0.06	Pierre	0.01	U_Babine	0	Babine
2007	IS	28	Fulton_L	0.76	Four_Mile	0.2	Pierre	0.01	Grizzly	0.01	Pinkut	0.01	Babine
2007	IS	28	Four_Mile	0.56	Fulton_L	0.29	Pinkut	0.11	Pierre	0.03			Babine
2007	IS	28	Fulton_L	0.68	Four_Mile	0.18	Pinkut	0.1	Pierre	0.03	Morrison	0.01	Babine
2007	IS	28	Fulton_L	0.86	Morrison	0.05	Pinkut	0.03	Grizzly	0.02	HallidaySlou_RT	0.02	Babine
2007	IS	28	Fulton_L	0.64	Grizzly	0.09	Pinkut	0.09	HallidaySlou_RT	0.06	Four_Mile	0.05	Babine
2007	IS	28	Sheemahant	0.63	Genesee	0.14	Amback	0.11	Alsek_T_up	0.03	Washwash	0.02	Central coast
2007	IS	28	Fulton_L	0.97	Pinkut	0.02	Pierre	0					Individual
2007	IS	28	Fulton_L	0.92	Pinkut	0.07	HallidaySlou_RT	0	Four_Mile	0	U_Babine	0	Individual
2007	IS	28	Fulton_L	0.94	Pinkut	0.05	Morrison	0	U_Babine	0	HallidaySlou_RT	0	Individual
2007	IS	28	Fulton_L	0.98	Pinkut	0.01	Morrison	0	Four_Mile	0	Pierre	0	Individual
2007	IS	28	Fulton_L	0.96	Pinkut	0.03	Four_Mile	0	SalixBear	0	Zolzap_juv	0	Individual
2007	IS	28	Fulton_L	0.95	Four_Mile	0.05	Pinkut	0	Grizzly	0	Morrison	0	Individual
2007	IS	28	Fulton_L	0.97	Four_Mile	0.01	Pinkut	0.01	Grizzly	0	Pierre	0	Individual
2007	IS	28	Fulton_L	0.98	Morrison	0.01	Four_Mile	0	Grizzly	0	Pinkut	0	Individual
2007	IS	28	Fulton_L	0.98	Morrison	0.01	Pinkut	0.01	Pierre	0	Four_Mile	0	Individual
2007	IS	28	Fulton_L	0.9	Pinkut	0.08	Four_Mile	0.01	Pierre	0	Grizzly	0	Individual
2007	IS	28	Fulton_L	0.96	Four_Mile	0.02	Grizzly	0.01	Morrison	0	Pierre	0	Individual
2007	IS	28	Fulton_L	0.57	Four_Mile	0.2	Chutine	0.07	SalixBear	0.05	HallidaySlou_RT	0.04	Mixed
2007	MID	28	Fulton_L	0.72	Four_Mile	0.15	Pinkut	0.09	Pierre	0.02	Morrison	0	Babine
2007	MID	28	Fulton_L	0.83	Four_Mile	0.07	Pinkut	0.06	Grizzly	0.03	Pierre	0.01	Babine
2007	MID	28	Four_Mile	0.5	Pinkut	0.35	Grizzly	0.08	Pierre	0.06	Fulton_L	0.01	Babine
2007	MID	28	Four_Mile	0.41	Pinkut	0.31	Fulton_L	0.2	Pierre	0.07	Morrison	0.01	Babine
2007	MID	28	Fulton_L	0.81	HallidaySlou_RT	0.05	Pinkut	0.05	Four_Mile	0.04	Pierre	0.03	Babine
2007	MID	28	Fulton_L	0.99	Pierre	0	Four_Mile	0	Grizzly	0	Morrison	0	Individual
2007	MID	28	Fulton_L	0.97	Pinkut	0.03	U_Babine	0	Pierre	0	Grizzly	0	Individual
2007	MID	28	Fulton_L	0.97	HallidaySlou_RT	0.02	Pierre	0.01	Pinkut	0	Grizzly	0	Individual
2007	MID	28	Fulton_L	0.94	Morrison	0.03	Pinkut	0.02	HallidaySlou_RT	0	U_Babine	0	Individual
2007	MID	28	Fulton_L	0.98	Pinkut	0.01	Pierre	0	HallidaySlou_RT	0	Four_Mile	0	Individual
2007	MID	28	Fulton_L	0.93	Four_Mile	0.04	Pinkut	0.02	Pierre	0.01	HallidaySlou_RT	0	Individual
2007	MID	28	Fulton_L	0.91	Pinkut	0.06	Four_Mile	0.01	Morrison	0.01	Grizzly	0	Individual
2007	MID	28	Swan_Kispox	0.89	SalixBear	0.04	Amback	0.03	Devils_Elbow	0.02	Chutine	0.01	Skeena
2007	OS	29	Fulton_L	0.86	U_Babine	0.11	Pierre	0.02	L_Babine	0.01	Four_Mile	0	Babine
2007	OS	29	Fulton_L	0.87	Pierre	0.06	U_Babine	0.06	Four_Mile	0.01	Pinkut	0	Babine
2007	OS	29	Lowe	0.97	Fulton_L	0.03	Pierre	0	Mary_Cove	0	U_Babine	0	Individual
2007	MID	30	Fulton_L	0.82	Pinkut	0.11	Four_Mile	0.07	Pierre	0	Grizzly	0	Babine
2007	MID	30	Fulton_L	0.86	Pinkut	0.07	Four_Mile	0.04	Pierre	0.02	Morrison	0.01	Babine
2007	MID	30	Fulton_L	0.8	Four_Mile	0.14	Pinkut	0.03	Grizzly	0.02	Pierre	0	Babine
2007	MID	30	Fulton_L	0.97	Grizzly	0.01	Four_Mile	0.01	Pinkut	0	Morrison	0	Individual
2007	MID	30	Fulton_L	0.92	Four_Mile	0.05	Pinkut	0.02	Pierre	0.01	HallidaySlou_RT	0	Individual
2007	OS	30	U_Babine	0.62	Pierre	0.29	Fulton_L	0.08	Tahlo	0.01	Four_Mile	0	Babine
2007	OS	30	Fulton_L	0.73	U_Babine	0.22	Pierre	0.03	Four_Mile	0.01	Pinkut	0.01	Babine
2007	OS	30	Fulton_L	0.99	Pierre	0.01	U_Babine	0	Tahlo	0	HallidaySlou_RT	0	Individual
2007	OS	30	Fulton_L	0.91	Pierre	0.06	HallidaySlou_RT	0.02	U_Babine	0.01	Pinkut	0	Individual
2007	OS	30	Fulton_L	0.94	Four_Mile	0.03	Pierre	0.01	U_Babine	0.01	Grizzly	0	Individual
2007	ON	32	Fulton_L	0.67	U_Babine	0.33	Pinkut	0.01					Babine
2007	ON	32	Fulton_L	0.66	U_Babine	0.34	Iskut	0	Verrett	0	Morrison	0	Babine
2007	ON	32	U_Babine	0.54	Fulton_L	0.46	Pinkut	0	L_Babine	0	Tahlo	0	Babine
2007	ON	32	Fulton_L	0.53	U_Babine	0.46	Morrison	0.01	Four_Mile	0	Grizzly	0	Babine
2007	ON	32	Fulton_L	0.79	U_Babine	0.19	Pinkut	0.01	Grizzly	0	HallidaySlou_RT	0	Babine
2007	ON	32	Fulton_L	0.99	U_Babine	0.01	Diane_Cr	0	Klinaklini	0			Individual
2007	ON	32	Fulton_L	0.98	U_Babine	0.01	Pinkut	0.01	Grizzly	0			Individual
2007	ON	32	Fulton_L	0.95	Morrison	0.04	Pinkut	0.01	U_Babine	0.01	Meziadin_weir	0	Individual
2007	IN	33	Fulton_L	0.67	U_Babine	0.32	Pierre	0.01	Tahlo	0	L_Babine	0	Babine
2007	IN	33	Four_Mile	0.61	Fulton_L	0.23	U_Babine	0.15	Morrison	0	Pierre	0	Babine
2007	IN	33	Four_Mile	0.69	Fulton_L	0.17	U_Babine	0.14	Morrison	0	Pierre	0	Babine
2007	IN	33	Fulton_L	0.65	Four_Mile	0.33	U_Babine	0.02	Pierre	0	Morrison	0	Babine
2007	IN	33	Fulton_L	0.64	Four_Mile	0.21	U_Babine	0.14	Morrison	0	Pierre	0	Babine
2007	IN	33	Fulton_L	0.55	Four_Mile	0.23	U_Babine	0.21	Morrison	0	Pierre	0	Babine
2007	IN	33	U_Babine	0.69	Fulton_L	0.3	Pierre	0	Morrison	0	Four_Mile	0	Babine
2007	IN	33	Fulton_L	0.83	U_Babine	0.16	Pierre	0.01	Morrison	0	Four_Mile	0	Babine
2007	IN	33	Fulton_L	0.8	U_Babine	0.19	Four_Mile	0	Pierre	0	L_Babine	0	Babine
2007	IN	33	Fulton_L	0.48	Four_Mile	0.45	U_Babine	0.06	Pierre	0.01	Pinkut	0	Babine
2007	IN	33	Fulton_L	0.55	Four_Mile	0.4	Pierre	0.04	Tahlo	0.01			Babine
2007	IN	33	Fulton_L	0.7	Four_Mile	0.22	U_Babine	0.07	Pierre	0	Tahlo	0	Babine
2007	IN	33	Fulton_L	0.88	Pierre	0.06	Four_Mile	0.05	Morrison	0.01	U_Babine	0	Babine
2007	IN	33	U_Babine	0.81	Four_Mile	0.14	Morrison	0.03	Pierre	0.01	Fulton_L	0.01	Babine
2007	IN	33	Fulton_L	0.49	Four_Mile	0.4	Pierre	0.09	U_Babine	0.02	Morrison	0	Babine
2007	IN	33	Four_Mile	0.74	Fulton_L	0.21	Pierre	0.03	U_Babine	0.02	Morrison	0	Babine
2007	IN	33	Fulton_L	0.89	U_Babine	0.05	Four_Mile	0.03	Pierre	0.03	Morrison	0.01	Babine
2007	IN	33	Four_Mile	0.51	Fulton_L	0.38	Pierre	0.06	U_Babine	0.04	Morrison	0.01	Babine
2007	IN	33	Four_Mile	0.49	Fulton_L	0.38	U_Babine	0.06	Pierre	0.04	Kalum_lake	0.02	Babine
2007	IN	33	Fulton_L	0.47	U_Babine	0.32	Pierre	0.12	Four_Mile	0.08	L_Babine	0	Babine
2007	IN	33	Swan_Kispox	0.98	Stephens_Kispox	0.02							Individual
2007	IN	33	Fulton_L	0.98	Pierre	0.01	Four_Mile	0	U_Babine	0	Morrison	0	Individual
2007	IN	33	Fulton_L	0.96	Pierre	0.03	Four_Mile	0.01	Morrison	0	Tahlo	0	Individual
2007	IN	33	Fulton_L	0.93	Four_Mile	0.04	Pierre	0.02	U_Babine	0.02	Morrison	0	Individual
2007	IN	33	Nanika	0.44	Fulton_L	0.26	Four_Mile	0.23	U_Babine	0.05	Kwinageese	0.02	Skeena
2007	IN	33	McDonnell	0.67	Zymoetz_RT	0.33							Zymoetz
2007	ON	33	Fulton_L	0.85	U_Babine	0.13	Pinkut	0.01					Babine
2007	ON	33	Fulton_L	0.68	U_Babine	0.31	L_Babine	0.01	Grizzly	0			Babine
2007	ON	33	Fulton_L	0.57	U_Babine	0.42	L_Babine	0.01	Grizzly	0			Babine
2007	ON	33	Fulton_L	0.7	Grizzly	0.17	U_Babine	0.13	L_Babine	0	Pierre	0	Babine
2007	ON	33	Fulton_L	0.74	Grizzly	0.25	Four_Mile	0	U_Babine	0	Pierre	0	Babine
2007	ON	33	Fulton_L	0.7	U_Babine	0.22	Grizzly	0.07	L_Babine	0	Four_Mile	0	Babine
2007	ON	33	Fulton_L	0.88	U_Babine	0.11	L_Babine	0.01	Morrison	0	Four_Mile	0	Babine
2007	ON	33	U_Babine	0.53	Fulton_L	0.29	Grizzly	0.17	L_Babine	0.01			Babine
2007	ON	33	Fulton_L	0.7	U_Babine	0.27	Grizzly	0.01	L_Babine	0.01	Four_Mile	0.01	Babine
2007	ON	33	Fulton_L	0.85	Grizzly	0.09	U_Babine	0.04	Harrison	0.02	L_Babine	0	Babine
2007	ON	33	U_Babine	0.5	Fulton_L	0.35	Grizzly	0.12	Four_Mile	0.03	Slamgeesh	0	Babine
2007	ON	33	Meziadin_weir	0.99	Fulton_L	0.01	U_Babine	0					Individual
2007	ON	33	Meziadin_weir	0.99	Tintina_Cr	0.01	Hanna_Cr	0					Individual
2007	ON	33	Fulton_L	0.99	L_Babine	0.01	U_Babine	0	Pierre	0	Tahlo	0	Individual
2007	ON	33	Fulton_L	0.99	U_Babine	0	Four_Mile	0	Grizzly	0			Individual
2007	ON	33	Fulton_L	0.9	U_Babine	0.1	Morrison	0	Grizzly	0	Pinkut	0	Individual
2007	ON	33	Fulton_L	0.93	U_Babine	0.06	L_Babine	0.01	Tahlo	0	Pinkut	0	Individual
2007	ON	33	Williams	0.68	Schulbuckhand	0.32							Lakelse
2007	IN	35	Fulton_L	0.52	U_Babine	0.48	Pierre	0	Four_Mile	0	L_Babine	0	Babine
2007	IN	35	U_Babine	0.87	Fulton_L	0.12	Four_Mile	0	L_Babine	0	Pinkut	0	Babine
2007	IN	35	Four_Mile	0.37	U_Babine	0.36	Fulton_L	0.27	Pierre	0	Morrison	0	Babine
2007	IN	35	Fulton_L	0.76	U_Babine	0.21	Pierre	0.03	Four_Mile	0	L_Babine	0	Babine
2007	IN	35	Four_Mile	0.52	Fulton_L	0.45	U_Babine	0.03	Pierre	0	Morrison	0	Babine
2007	IN	35	Four_Mile	0.75	Fulton_L	0.13	U_Babine	0.12	Pierre	0			Babine
2007	IN	35	Fulton_L	0.74	U_Babine	0.24	Pierre	0.02	L_Babine	0	Tahlo	0	Babine
2007	IN	35	Fulton_L	0.6	Four_Mile	0.37	Pierre	0.03	Tahlo	0	Twain_Cr	0	Babine
2007	IN	35	Fulton_L	0.78	Four_Mile	0.2	Pierre	0.01	Morrison	0	U_Babine	0	Babine
2007	IN	35	Fulton_L	0.74	U_Babine	0.15	Four_Mile	0.11	Pierre	0	L_Babine	0	Babine
2007	IN	35	Fulton_L	0.89	Four_Mile	0.1	Pierre	0.01	U_Babine	0	Morrison	0	Babine
2007	IN	35	U_Babine	0.65	Fulton_L	0.34	Four_Mile	0.01	Pierre	0	Morrison	0	Babine
2007	IN	35	Four_Mile	0.87	Fulton_L	0.1	Pierre	0.02	U_Babine	0.01			Babine
2007	IN	35	U_Babine	0.58	Four_Mile	0.37	Pierre	0.04	Fulton_L	0.01	Morrison	0	Babine
2007	IN	35	Fulton_L	0.54	U_Babine	0.44	Four_Mile	0.01	Morrison	0.01	Pierre	0	Babine
2007	IN	35	Four_Mile	0.78	Fulton_L	0.11	U_Babine	0.09	Pierre	0.01			Babine
2007	IN	35	U_Babine	0.39	Four_Mile	0.37	Fulton_L	0.22	Morrison	0.01	L_Babine	0	Babine
2007	IN	35	Fulton_L	0.59	Four_Mile	0.38	Pierre	0.02	U_Babine	0.01	Morrison	0	Babine
2007	IN	35	Fulton_L	0.78	Four_Mile	0.19	U_Babine	0.02	Pierre	0.01	Tahlo	0	Babine
2007	IN	35	Fulton_L	0.79	U_Babine	0.19	Pierre	0.01	Four_Mile	0.01	Pinkut	0	Babine
2007	IN	35	Four_Mile	0.61	Fulton_L	0.36	U_Babine	0.01	Pierre	0.01	Morrison	0	Babine
2007	IN	35	Fulton_L	0.62	Four_Mile	0.35	U_Babine	0.01	Pierre	0.01	Tahlo	0	Babine
2007	IN	35	Fulton_L	0.85	U_Babine	0.11	Pierre	0.02	Morrison	0.01	Four_Mile	0	Babine
2007	IN	35	Fulton_L	0.52	U_Babine	0.39	Four_Mile	0.07	Morrison	0.01	Pierre	0.01	Babine
2007	IN	35	Fulton_L	0.47	Four_Mile	0.31	U_Babine	0.2	Pierre	0.01	Tahlo	0	Babine
2007	IN	35	Four_Mile	0.67	Fulton_L	0.28	Pierre	0.03	Twain_Cr	0.01	Morrison	0.01	Babine
2007	IN	35	Fulton_L	0.84	Four_Mile	0.09	U_Babine	0.06	Pierre	0.01	Morrison	0.01	Babine
2007	IN	35	Four_Mile	0.86	Fulton_L	0.09	Pierre	0.03	U_Babine	0.02	Morrison	0	Babine
2007	IN	35	U_Babine	0.67	Four_Mile	0.2	Fulton_L	0.11	Pierre	0.02	Morrison	0	Babine
2007	IN	35	Four_Mile	0.7	Fulton_L	0.15	Pierre	0.13	U_Babine	0.02	Twain_Cr	0	Babine
2007	IN	35	Fulton_L	0.81	Four_Mile	0.12	U_Babine	0.05	Pierre	0.01	Morrison	0.01	Babine
2007	IN	35	Fulton_L	0.57	U_Babine	0.37	Four_Mile	0.04	Pierre	0.02	Twain_Cr	0	Babine
2007	IN	35	Fulton_L	0.67	Four_Mile	0.27	Pierre	0.04	Kalum_lake	0.01	U_Babine	0	Babine
2007	IN	35	Fulton_L	0.42	Four_Mile	0.42	U_Babine	0.14	Pierre	0.02	Morrison	0	Babine
2007	IN	35	Fulton_L	0.48	Four_Mile	0.26	U_Babine	0.23	Pierre	0.02	Morrison	0.01	Babine
2007	IN	35	Fulton_L	0.55	U_Babine	0.26	Four_Mile	0.16	Pierre	0.01	Morrison	0.01	Babine
2007	IN	35	Four_Mile	0.76	Fulton_L	0.19	U_Babine	0.02	Pierre	0.02	Morrison	0.01	Babine
2007	IN	35	Fulton_L	0.7	Four_Mile	0.19	Pierre	0.08	U_Babine	0.03	Morrison	0	Babine
2007	IN	35	Four_Mile	0.7	Fulton_L	0.21	Pierre	0.05	U_Babine	0.02	Morrison	0.01	Babine
2007	IN	35	Fulton_L	0.59	Four_Mile	0.34	Pierre	0.04	U_Babine	0.03	Pinkut	0	Babine
2007	IN	35	Four_Mile	0.67	Fulton_L	0.16	U_Babine	0.14	Pierre	0.04	Morrison	0	Babine
2007	IN	35	Four_Mile	0.5	Fulton_L	0.42	Pierre	0.04	U_Babine	0.04	Morrison	0	Babine
2007	IN	35	Four_Mile	0.55	U_Babine	0.32	Fulton_L	0.08	Pierre	0.04	Kwinageese	0	Babine
2007	IN	35	U_Babine	0.45	Fulton_L	0.41	Four_Mile	0.1	Pierre	0.04	Morrison	0	Babine
2007	IN	35	U_Babine	0.63	Fulton_L	0.23	Pierre	0.1	Four_Mile	0.04	Morrison	0	Babine
2007	IN	35	U_Babine	0.57	Four_Mile	0.25	Pierre	0.11	Fulton_L	0.07	Morrison	0	Babine
2007	IN	35	Four_Mile	0.66	Fulton_L	0.17	U_Babine	0.09	Pierre	0.08	Twain_Cr	0	Babine
2007	IN	35	Fulton_L	0.53	Four_Mile	0.22	U_Babine	0.16	Pierre	0.09	Morrison	0.01	Babine
2007	IN	35	Fulton_L	0.49	U_Babine	0.26	Pierre	0.14	Four_Mile	0.09	Tahlo	0.01	Babine
2007	IN	35	Swan_Kispox	0.98	Stephens_Kispox	0.02							Individual
2007	IN	35	Fulton_L	0.97	Four_Mile	0.02	U_Babine	0.02					Individual
2007	IN	35	Four_Mile	0.94	Fulton_L	0.05	Pierre	0.01	Morrison	0			Individual
2007	IN	35	U_Babine	0.97	Four_Mile	0.02	Fulton_L	0.01	Pierre	0	L_Babine	0	Individual
2007	IN	35	U_Babine	0.93	Four_Mile	0.05	Fulton_L	0.02	Pierre	0			Individual
2007	IN	35	Fulton_L	0.94	Four_Mile	0.05	U_Babine	0.02	Pierre	0			Individual
2007	IN	35	Four_Mile	0.97	Fulton_L	0.03	U_Babine	0	Pierre	0			Individual
2007	IN	35	Fulton_L	0.95	Four_Mile	0.05	Pierre	0	U_Babine	0	Pinkut	0	Individual
2007	IN	35	Fulton_L	0.96	Pierre	0.02	U_Babine	0.01	Morrison	0.01	Four_Mile	0	Individual
2007	IN	35	Kalum_lake	0.96	Morrison	0.02	Fulton_L	0.01	OConnor	0.01	Four_Mile	0	Individual
2007	IN	35	Fulton_L	0.78	Kwinageese	0.09	Bonney	0.08	Morrison	0.04	Four_Mile	0.01	Skeena Nass
2007	IS	35	Fulton_L	0.88	Four_Mile	0.06	Pierre	0.03	Pinkut	0.02	U_Babine	0	Babine
2007	IS	35	Fulton_L	0.75	Four_Mile	0.16	Pinkut	0.06	Pierre	0.02	Morrison	0	Babine
2007	IS	35	Fulton_L	0.88	Four_Mile	0.06	Pinkut	0.03	Pierre	0.03	HallidaySlou_RT	0	Babine
2007	IS	35	Fulton_L	0.52	Four_Mile	0.26	Pinkut	0.19	Pierre	0.03	Grizzly	0	Babine
2007	IS	35	Fulton_L	0.62	Four_Mile	0.21	Pinkut	0.13	Pierre	0.03	Morrison	0	Babine
2007	IS	35	Fulton_L	0.82	Four_Mile	0.09	Pinkut	0.03	Pierre	0.02	Grizzly	0.02	Babine
2007	IS	35	Four_Mile	0.52	Fulton_L	0.21	Morrison	0.07	Pinkut	0.06	Pierre	0.06	Babine
2007	IS	35	Fulton_L	0.98	Pinkut	0.02	Four_Mile	0	Pierre	0	HallidaySlou_RT	0	Individual
2007	IS	35	Fulton_L	0.99	Pinkut	0.01	Four_Mile	0	U_Babine	0	Pierre	0	Individual
2007	IS	35	Fulton_L	0.92	Four_Mile	0.06	Pinkut	0.03	Pierre	0	U_Babine	0	Individual
2007	IS	35	Fulton_L	0.9	Pinkut	0.05	Morrison	0.04	Four_Mile	0	Tahlo	0	Individual
2007	IS	35	Fulton_L	0.93	Pinkut	0.04	Four_Mile	0.02	HallidaySlou_RT	0.01	Morrison	0	Individual
2007	IS	35	Fulton_L	0.93	Pinkut	0.02	Grizzly	0.02	Morrison	0.01	Four_Mile	0.01	Individual
2007	IS	36	Fulton_L	0.52	Pierre	0.37	U_Babine	0.11	Nanika	0	Pinkut	0	Babine
2007	IS	36	Fulton_L	0.68	Pierre	0.25	U_Babine	0.05	Four_Mile	0.01	Tahlo	0.01	Babine
2007	IS	36	Pierre	0.72	Fulton_L	0.22	U_Babine	0.03	Four_Mile	0.02	Pinkut	0	Babine
2007	IS	36	Fulton_L	0.49	Pierre	0.33	U_Babine	0.13	Four_Mile	0.04	Pinkut	0	Babine
2007	IS	36	Nanika	0.9	U_Babine	0.08	Fulton_L	0.02	Pierre	0	L_Babine	0	Individual
2007	OS	36	Fulton_L	0.8	U_Babine	0.15	Pierre	0.04	Pinkut	0	Four_Mile	0	Babine
2007	OS	36	Pierre	0.62	Fulton_L	0.37	Pinkut	0.01	Grizzly	0	Four_Mile	0	Babine
2007	OS	36	Fulton_L	0.87	U_Babine	0.07	Pierre	0.05	Four_Mile	0	Pinkut	0	Babine
2007	OS	36	Fulton_L	0.65	Pierre	0.25	U_Babine	0.09	Pinkut	0	Morrison	0	Babine
2007	OS	36	Fulton_L	0.78	Pierre	0.13	U_Babine	0.08	L_Babine	0.01	Pinkut	0	Babine
2007	OS	36	Fulton_L	0.75	Pierre	0.24	U_Babine	0.01	Pinkut	0	Four_Mile	0	Babine
2007	OS	36	Fulton_L	0.85	Pierre	0.14	Four_Mile	0.01	U_Babine	0	Pinkut	0	Babine
2007	OS	36	Fulton_L	0.53	Pierre	0.43	U_Babine	0.03	Four_Mile	0	Pinkut	0	Babine
2007	OS	36	U_Babine	0.85	Fulton_L	0.14	L_Babine	0.01	Pinkut	0	Tahlo	0	Babine
2007	OS	36	Pierre	0.56	Fulton_L	0.42	U_Babine	0.01	Pinkut	0	Four_Mile	0	Babine
2007	OS	36	Pierre	0.85	Fulton_L	0.11	Four_Mile	0.03	U_Babine	0.01	Klinaklini	0	Babine
2007	OS	36	Fulton_L	0.78	Pierre	0.19	U_Babine	0.01	Four_Mile	0.01	Tahlo	0	Babine
2007	OS	36	Pierre	0.73	Fulton_L	0.25	U_Babine	0.01	Tahlo	0.01	Pinkut	0	Babine
2007	OS	36	Pierre	0.89	U_Babine	0.09	Fulton_L	0.01	L_Babine	0.01	Four_Mile	0	Babine
2007	OS	36	Pierre	0.67	Fulton_L	0.24	U_Babine	0.08	L_Babine	0.01	HallidaySlou_RT	0	Babine
2007	OS	36	Fulton_L	0.52	U_Babine	0.44	Pierre	0.03	Pinkut	0.01	L_Babine	0	Babine
2007	OS	36	Pierre	0.49	Fulton_L	0.48	U_Babine	0.02	Four_Mile	0.01	Pinkut	0.01	Babine
2007	OS	36	Pierre	0.52	U_Babine	0.27	Fulton_L	0.19	Pinkut	0.01	HallidaySlou_RT	0	Babine
2007	OS	36	U_Babine	0.64	Pierre	0.17	Fulton_L	0.17	Pinkut	0.01	L_Babine	0	Babine
2007	OS	36	Pierre	0.85	Fulton_L	0.07	U_Babine	0.07	L_Babine	0.01	Scud	0	Babine
2007	OS	36	Pierre	0.8	Fulton_L	0.17	Four_Mile	0.01	Pinkut	0.01	Tahlo	0.01	Babine
2007	OS	36	Fulton_L	0.69	Pierre	0.26	U_Babine	0.03	HallidaySlou_RT	0.01	Four_Mile	0	Babine
2007	OS	36	Fulton_L	0.75	U_Babine	0.22	Pinkut	0.01	Pierre	0.01	Four_Mile	0	Babine
2007	OS	36	Fulton_L	0.87	U_Babine	0.1	Pierre	0.01	Four_Mile	0.01	Pinkut	0.01	Babine
2007	OS	36	U_Babine	0.54	Pierre	0.24	Fulton_L	0.2	L_Babine	0.01	Pinkut	0.01	Babine
2007	OS	36	U_Babine	0.77	Fulton_L	0.2	Pierre	0.01	Tahlo	0.01	Pinkut	0	Babine
2007	OS	36	Fulton_L	0.73	U_Babine	0.16	Pierre	0.09	Four_Mile	0.01	Pinkut	0	Babine
2007	OS	36	Pierre	0.59	Fulton_L	0.3	U_Babine	0.1	Four_Mile	0.01	Pinkut	0	Babine
2007	OS	36	Pierre	0.45	Fulton_L	0.36	U_Babine	0.18	Pinkut	0.01	Four_Mile	0	Babine
2007	OS	36	U_Babine	0.48	Fulton_L	0.47	Pinkut	0.03	Pierre	0.01	Four_Mile	0	Babine
2007	OS	36	Pierre	0.58	U_Babine	0.21	Fulton_L	0.19	Four_Mile	0.01	Tahlo	0.01	Babine
2007	OS	36	Fulton_L	0.67	U_Babine	0.19	Pierre	0.12	Pinkut	0.01	Tahlo	0.01	Babine
2007	OS	36	Pierre	0.83	Fulton_L	0.1	U_Babine	0.05	Four_Mile	0.01	HallidaySlou_RT	0.01	Babine
2007	OS	36	Pierre	0.73	Fulton_L	0.23	Pinkut	0.01	Four_Mile	0.01	U_Babine	0.01	Babine
2007	OS	36	Fulton_L	0.89	Pierre	0.05	U_Babine	0.04	Pinkut	0.02	Four_Mile	0	Babine
2007	OS	36	Fulton_L	0.68	Pierre	0.26	U_Babine	0.04	Pinkut	0.02	Tahlo	0	Babine
2007	OS	36	U_Babine	0.56	Fulton_L	0.23	Pierre	0.18	L_Babine	0.01	Four_Mile	0.01	Babine
2007	OS	36	Pierre	0.45	Fulton_L	0.45	U_Babine	0.08	Tahlo	0.01	Pinkut	0.01	Babine
2007	OS	36	U_Babine	0.48	Pierre	0.34	Fulton_L	0.16	L_Babine	0.02	Pinkut	0	Babine
2007	OS	36	Fulton_L	0.69	Pierre	0.25	Four_Mile	0.03	U_Babine	0.02	Pinkut	0	Babine
2007	OS	36	Pierre	0.48	Fulton_L	0.42	Four_Mile	0.07	U_Babine	0.01	L_Babine	0.01	Babine
2007	OS	36	Fulton_L	0.56	Pierre	0.38	U_Babine	0.04	Four_Mile	0.02	Pinkut	0.01	Babine
2007	OS	36	Fulton_L	0.77	U_Babine	0.15	Pierre	0.05	Tahlo	0.01	Four_Mile	0.01	Babine
2007	OS	36	Fulton_L	0.87	U_Babine	0.07	Stikine_main	0.03	Pinkut	0.02	Pierre	0	Babine
2007	OS	36	Fulton_L	0.66	U_Babine	0.28	Tahlo	0.03	Pierre	0.03	Pinkut	0	Babine
2007	OS	36	Fulton_L	0.56	Pierre	0.28	U_Babine	0.13	Tahlo	0.02	HallidaySlou_RT	0.01	Babine
2007	OS	36	U_Babine	0.86	Fulton_L	0.06	Pierre	0.05	L_Babine	0.03	Tahlo	0	Babine
2007	OS	36	Fulton_L	0.89	Four_Mile	0.05	Pierre	0.02	U_Babine	0.02	Pinkut	0.01	Babine
2007	OS	36	Fulton_L	0.79	Pierre	0.15	Tahlo	0.02	U_Babine	0.02	Four_Mile	0.01	Babine
2007	OS	36	Fulton_L	0.75	Pierre	0.17	U_Babine	0.04	Pinkut	0.02	Four_Mile	0.01	Babine
2007	OS	36	Fulton_L	0.77	U_Babine	0.15	Pierre	0.05	Four_Mile	0.02	Pinkut	0.01	Babine
2007	OS	36	U_Babine	0.5	Fulton_L	0.38	Pierre	0.09	L_Babine	0.03	Four_Mile	0.01	Babine
2007	OS	36	Fulton_L	0.52	Pierre	0.26	U_Babine	0.17	L_Babine	0.02	Four_Mile	0.01	Babine
2007	OS	36	U_Babine	0.47	Fulton_L	0.41	Pierre	0.07	L_Babine	0.02	Four_Mile	0.01	Babine
2007	OS	36	Fulton_L	0.51	Pierre	0.39	U_Babine	0.05	Pinkut	0.02	L_Babine	0.01	Babine
2007	OS	36	U_Babine	0.87	Fulton_L	0.05	HallidaySlou_RT	0.03	Pinkut	0.02	Pierre	0.01	Babine
2007	OS	36	Pierre	0.63	Fulton_L	0.24	U_Babine	0.09	Four_Mile	0.02	L_Babine	0.01	Babine
2007	OS	36	U_Babine	0.67	Fulton_L	0.26	L_Babine	0.02	Tahlo	0.02	Four_Mile	0.02	Babine
2007	OS	36	Fulton_L	0.39	U_Babine	0.29	Pierre	0.26	Tahlo	0.03	HallidaySlou_RT	0	Babine
2007	OS	36	Fulton_L	0.6	Pierre	0.31	U_Babine	0.04	Four_Mile	0.02	Tahlo	0.02	Babine
2007	OS	36	Pierre	0.53	U_Babine	0.24	Fulton_L	0.17	Four_Mile	0.05	Pinkut	0	Babine
2007	OS	36	Fulton_L	0.63	U_Babine	0.24	HallidaySlou_RT	0.07	Pierre	0.03	L_Babine	0.01	Babine
2007	OS	36	Pierre	0.67	Four_Mile	0.12	Fulton_L	0.12	U_Babine	0.04	Slamgeesh	0.03	Babine
2007	OS	36	Pierre	0.62	U_Babine	0.15	Fulton_L	0.14	Slamgeesh	0.02	Four_Mile	0.02	Babine
2007	OS	36	Fulton_L	0.4	U_Babine	0.31	Pierre	0.2	Four_Mile	0.07	L_Babine	0.03	Babine
2007	OS	36	Nanika	1									Individual
2007	OS	36	Alastair	1									Individual
2007	OS	36	McDonnell	0.99	Zymoetz_RT	0.01							Individual
2007	OS	36	McDonnell	0.99	Zymoetz_RT	0.01							Individual
2007	OS	36	Freda_Lake	1	Pierre	0	L_Babine	0	Four_Mile	0			Individual
2007	OS	36	Fulton_L	0.94	U_Babine	0.05	Pierre	0.01	Tahlo	0			Individual
2007	OS	36	Fulton_L	0.99	Pierre	0.01	U_Babine	0	Pinkut	0			Individual
2007	OS	36	Fulton_L	0.99	U_Babine	0	Four_Mile	0	SalixBear	0	Tahlo	0	Individual
2007	OS	36	Fulton_L	0.98	Pierre	0.01	Pinkut	0	Four_Mile	0	U_Babine	0	Individual
2007	OS	36	Fulton_L	0.91	U_Babine	0.07	Pierre	0.01	Pinkut	0.01	HallidaySlou_RT	0	Individual
2007	OS	36	Fulton_L	0.94	U_Babine	0.04	Pierre	0.01	Pinkut	0.01	HallidaySlou_RT	0	Individual
2007	OS	36	Fulton_L	0.95	Pierre	0.01	HallidaySlou_RT	0.01	Tahlo	0.01	Four_Mile	0.01	Individual
2007	OS	36	Swan_Kispox	0.51	Stephens_Kispox	0.49							Kispiox
2007	OS	36	Swan_Kispox	0.51	Stephens_Kispox	0.47	Damshilqwit	0.01	Slamgeesh	0.01	Stikine_main	0	Kispiox
2007	OS	36	Stikine_main	0.69	Scud	0.16	YellowBluff	0.04	Shustahini	0.03	Devils_Elbow	0.03	Stikine
2007	MID	37	Fulton_L	0.87	Pinkut	0.11	Four_Mile	0.01	Pierre	0.01	Morrison	0	Babine
2007	MID	37	Fulton_L	0.96	Pinkut	0.02	Pierre	0.01	Morrison	0	Four_Mile	0	Individual
2007	ON	37	U_Babine	0.89	Fulton_L	0.1	Four_Mile	0.01					Babine
2007	ON	37	U_Babine	0.5	Fulton_L	0.36	Grizzly	0.14	Pierre	0			Babine
2007	ON	37	Fulton_L	0.62	U_Babine	0.38	Morrison	0	Pinkut	0			Babine
2007	ON	37	Fulton_L	0.53	U_Babine	0.44	Morrison	0.03	Pinkut	0	Twain_Cr	0	Babine
2007	ON	37	Fulton_L	0.98	U_Babine	0.01	Slamgeesh	0	Pinkut	0	L_Babine	0	Individual
2007	ON	37	Fulton_L	0.99	Morrison	0.01	U_Babine	0	Tahlo	0	Four_Mile	0	Individual
2007	ON	37	Nanika	0.76	Fulton_L	0.22	L_Babine	0.02	U_Babine	0.01	Grizzly	0	Skeena
2007	IN	38	Fulton_L	0.68	U_Babine	0.31	Four_Mile	0.01					Babine
2007	IN	38	Four_Mile	0.56	Fulton_L	0.4	Pierre	0.04					Babine
2007	IN	38	U_Babine	0.66	Fulton_L	0.33	Pierre	0.01	Four_Mile	0	Pinkut	0	Babine
2007	IN	38	Four_Mile	0.66	Fulton_L	0.33	Pierre	0.01	U_Babine	0	Morrison	0	Babine
2007	IN	38	Four_Mile	0.86	Fulton_L	0.11	Pierre	0.03	Morrison	0	U_Babine	0	Babine
2007	IN	38	U_Babine	0.89	Fulton_L	0.07	Four_Mile	0.04	Morrison	0	Tahlo	0	Babine
2007	IN	38	Four_Mile	0.8	Fulton_L	0.16	U_Babine	0.04	Pierre	0			Babine
2007	IN	38	Four_Mile	0.62	Fulton_L	0.35	Pierre	0.02	U_Babine	0	Morrison	0	Babine
2007	IN	38	Fulton_L	0.46	U_Babine	0.32	Four_Mile	0.22	Morrison	0	Tahlo	0	Babine
2007	IN	38	Four_Mile	0.49	Fulton_L	0.47	U_Babine	0.04	Morrison	0	Pierre	0	Babine
2007	IN	38	Four_Mile	0.89	U_Babine	0.06	Fulton_L	0.04	Morrison	0	Pierre	0	Babine
2007	IN	38	Fulton_L	0.89	U_Babine	0.07	Four_Mile	0.03	Pierre	0.01	Morrison	0	Babine
2007	IN	38	Fulton_L	0.61	Four_Mile	0.32	U_Babine	0.07	Pierre	0.01	Morrison	0	Babine
2007	IN	38	Four_Mile	0.74	Fulton_L	0.22	U_Babine	0.03	Morrison	0.01	Pierre	0	Babine
2007	IN	38	Four_Mile	0.41	Fulton_L	0.38	U_Babine	0.21	Pierre	0.01	Morrison	0	Babine
2007	IN	38	Fulton_L	0.83	U_Babine	0.11	Four_Mile	0.04	Pierre	0.01	Morrison	0	Babine
2007	IN	38	Fulton_L	0.68	U_Babine	0.17	Four_Mile	0.14	Pierre	0.01	Morrison	0.01	Babine
2007	IN	38	Four_Mile	0.77	Fulton_L	0.14	Pierre	0.07	U_Babine	0.01	Morrison	0	Babine
2007	IN	38	Fulton_L	0.81	Four_Mile	0.15	Pierre	0.03	Morrison	0.02	U_Babine	0	Babine
2007	IN	38	Four_Mile	0.63	Fulton_L	0.32	Pierre	0.02	U_Babine	0.01	Morrison	0.01	Babine
2007	IN	38	U_Babine	0.39	Four_Mile	0.34	Pierre	0.24	Fulton_L	0.02	Tahlo	0	Babine
2007	IN	38	Four_Mile	0.63	Fulton_L	0.3	U_Babine	0.03	Pierre	0.02	Morrison	0.01	Babine
2007	IN	38	Four_Mile	0.6	U_Babine	0.34	Pierre	0.03	Fulton_L	0.02	Morrison	0.02	Babine
2007	IN	38	Fulton_L	0.62	Four_Mile	0.31	U_Babine	0.03	Pierre	0.03	Morrison	0.01	Babine
2007	IN	38	Four_Mile	0.36	Fulton_L	0.35	U_Babine	0.22	Pierre	0.06	Morrison	0	Babine
2007	IN	38	Four_Mile	0.39	Fulton_L	0.28	U_Babine	0.25	Pierre	0.08	Morrison	0	Babine
2007	IN	38	Four_Mile	0.93	Fulton_L	0.07	Pierre	0	U_Babine	0			Individual
2007	IN	38	Fulton_L	0.92	Four_Mile	0.08	Pierre	0.01	L_Babine	0	U_Babine	0	Individual
2007	IN	38	Fulton_L	0.96	Pierre	0.03	U_Babine	0.01	Four_Mile	0	Morrison	0	Individual
2007	IN	38	U_Babine	0.92	Four_Mile	0.06	Fulton_L	0.02	Pierre	0.01	L_Babine	0	Individual
2007	IN	38	Kalum_lake	0.53	Alastair	0.47							Lower Skeena
2007	ON	38	Fulton_L	0.82	U_Babine	0.16	Pinkut	0.02	Grizzly	0			Babine
2007	ON	38	Fulton_L	0.51	U_Babine	0.48	Pinkut	0.01	Four_Mile	0	Pierre	0	Babine
2007	ON	38	U_Babine	0.86	Fulton_L	0.12	Morrison	0.02	Four_Mile	0	Pierre	0	Babine
2007	ON	38	Fulton_L	0.78	U_Babine	0.17	Pinkut	0.04	Morrison	0.01	Pierre	0	Babine
2007	ON	38	Diane_Cr	1									Individual
2007	ON	38	Fulton_L	1	Four_Mile	0	U_Babine	0	Morrison	0			Individual
2007	ON	38	Fulton_L	0.97	U_Babine	0.02	Pinkut	0.01	Morrison	0			Individual
2007	IN	41	Four_Mile	0.51	Fulton_L	0.35	U_Babine	0.14	Pierre	0	HallidaySlou_RT	0	Babine
2007	IN	41	U_Babine	0.57	Fulton_L	0.42	Tahlo	0	Pierre	0	Klinaklini	0	Babine
2007	IN	41	Fulton_L	0.78	Four_Mile	0.12	U_Babine	0.1	Pierre	0	Morrison	0	Babine
2007	IN	41	Four_Mile	0.59	Fulton_L	0.39	Pierre	0.02	Morrison	0	U_Babine	0	Babine
2007	IN	41	Fulton_L	0.73	U_Babine	0.22	Four_Mile	0.05	Morrison	0	Pierre	0	Babine
2007	IN	41	Fulton_L	0.84	Pierre	0.11	U_Babine	0.05	Four_Mile	0	Morrison	0	Babine
2007	IN	41	U_Babine	0.6	Four_Mile	0.36	Pierre	0.04	Fulton_L	0.01			Babine
2007	IN	41	Four_Mile	0.85	Fulton_L	0.12	Pierre	0.02	Morrison	0.01	U_Babine	0	Babine
2007	IN	41	Fulton_L	0.79	Four_Mile	0.18	U_Babine	0.02	Pierre	0	Morrison	0	Babine
2007	IN	41	Four_Mile	0.33	Fulton_L	0.33	U_Babine	0.32	Pierre	0.01	Twain_Cr	0	Babine
2007	IN	41	Fulton_L	0.83	U_Babine	0.12	Four_Mile	0.04	Pierre	0.01	Morrison	0	Babine
2007	IN	41	Fulton_L	0.74	Four_Mile	0.13	U_Babine	0.12	Pierre	0.01	Morrison	0.01	Babine
2007	IN	41	Fulton_L	0.78	Four_Mile	0.11	U_Babine	0.1	Pierre	0.01	Morrison	0.01	Babine
2007	IN	41	Four_Mile	0.62	Fulton_L	0.29	Pierre	0.08	Morrison	0.01	U_Babine	0	Babine
2007	IN	41	Fulton_L	0.71	Four_Mile	0.16	U_Babine	0.11	Morrison	0.01	Pierre	0	Babine
2007	IN	41	Fulton_L	0.69	Four_Mile	0.25	U_Babine	0.04	Pierre	0.01	Morrison	0	Babine
2007	IN	41	Four_Mile	0.66	Fulton_L	0.24	U_Babine	0.09	Pierre	0.02	Morrison	0	Babine
2007	IN	41	Four_Mile	0.63	Fulton_L	0.33	Pierre	0.02	U_Babine	0.02	L_Babine	0	Babine
2007	IN	41	U_Babine	0.48	Fulton_L	0.27	Four_Mile	0.23	Pierre	0.02	Morrison	0	Babine
2007	IN	41	Four_Mile	0.5	Fulton_L	0.38	U_Babine	0.09	Morrison	0.02	Pierre	0.01	Babine
2007	IN	41	Four_Mile	0.41	Fulton_L	0.35	U_Babine	0.21	Pierre	0.03	Morrison	0	Babine
2007	IN	41	Fulton_L	0.66	Pierre	0.25	Four_Mile	0.05	U_Babine	0.03	Morrison	0	Babine
2007	IN	41	Fulton_L	0.41	Kalum_lake	0.27	U_Babine	0.26	Morrison	0.03	Pierre	0.01	Babine
2007	IN	41	Fulton_L	0.56	Four_Mile	0.29	U_Babine	0.08	Pierre	0.06	Morrison	0.01	Babine
2007	IN	41	Fulton_L	0.54	U_Babine	0.23	Four_Mile	0.15	Pierre	0.06	Morrison	0.01	Babine
2007	IN	41	Fulton_L	0.57	U_Babine	0.28	Four_Mile	0.08	Pierre	0.07	Morrison	0.01	Babine
2007	IN	41	Fulton_L	0.37	U_Babine	0.33	Four_Mile	0.19	Pierre	0.11	Morrison	0	Babine
2007	IN	41	Kalum_lake	1									Individual
2007	IN	41	Shawatlan_Lake	1									Individual
2007	IN	41	Shawatlan_Lake	1	Diane_Cr	0							Individual
2007	IN	41	U_Babine	0.99	L_Babine	0.01	Fulton_L	0					Individual
2007	IN	41	Four_Mile	0.97	U_Babine	0.02	Fulton_L	0.01	Morrison	0	Pierre	0	Individual
2007	IN	41	Fulton_L	0.93	U_Babine	0.05	Four_Mile	0.01	Pierre	0	Morrison	0	Individual
2007	IN	41	Fulton_L	0.94	Four_Mile	0.04	Pierre	0.01	U_Babine	0	Morrison	0	Individual
2007	IN	41	Four_Mile	0.9	Fulton_L	0.08	Pierre	0.01	U_Babine	0	Morrison	0	Individual
2007	IN	41	U_Babine	0.93	Fulton_L	0.05	Pierre	0.01	Four_Mile	0.01	L_Babine	0	Individual
2007	IN	41	Fulton_L	0.94	Four_Mile	0.04	U_Babine	0.01	Pierre	0.01	Morrison	0	Individual
2007	IN	44	Four_Mile	0.56	Fulton_L	0.37	U_Babine	0.04	Pierre	0.03	Twain_Cr	0	Babine
2007	IN	44	Fulton_L	0.97	U_Babine	0.02	Pierre	0.01					Individual
2007	IN	44	Fulton_L	0.96	U_Babine	0.02	Pierre	0.02	Four_Mile	0	Morrison	0	Individual
2007	IS	44	Fulton_L	0.62	Pierre	0.25	U_Babine	0.11	Tahlo	0.01	West_Arm_Cr	0	Babine
2007	IS	44	Lowe	1									Individual
2007	MID	44	Fulton_L	0.93	Pinkut	0.05	Four_Mile	0.01	Pierre	0.01	HallidaySlou_RT	0	Individual
2007	MID	44	Fulton_L	0.95	Four_Mile	0.01	Grizzly	0.01	Pinkut	0.01	Pierre	0.01	Individual
2007	OS	45	Fulton_L	0.87	Pierre	0.1	U_Babine	0.02	Pinkut	0	Four_Mile	0	Babine
2007	OS	45	Fulton_L	0.84	Pierre	0.08	U_Babine	0.07	L_Babine	0.01	Four_Mile	0	Babine
2007	OS	45	Pierre	0.6	Fulton_L	0.32	Slamgeesh	0.05	Damshilqwit	0.02	Stikine_main	0	Babine
2007	OS	45	Fulton_L	0.73	Pierre	0.14	U_Babine	0.1	HallidaySlou_RT	0.01	Four_Mile	0.01	Babine
2007	OS	45	Freda_Lake	0.66	Namu	0.16	Lowe	0.16	West_Arm_Cr	0.01	McDonald	0	Central coast
2007	OS	45	Lowe	1									Individual
2007	OS	45	Lowe	1									Individual
2007	OS	45	Freda_Lake	0.99	Stikine_main	0.01	OConnor	0					Individual
2007	OS	45	Lowe	1	Fulton_L	0	Pierre	0	West_Arm_Cr	0	Swan_Kispox	0	Individual
2007	OS	45	Fulton_L	0.92	U_Babine	0.07	Pierre	0.01	Four_Mile	0	Pinkut	0	Individual
2007	OS	45	Fulton_L	0.94	Pierre	0.04	U_Babine	0.01	L_Babine	0.01	HallidaySlou_RT	0.01	Individual
2007	OS	45	Fulton_L	0.93	Pierre	0.04	Scud	0.02	HallidaySlou_RT	0.01	Stikine_main	0	Individual
2007	OS	45	Namu	0.85	McDonald	0.05	Keecha_Lake	0.03	Mary_Cove	0.02	Scud	0.01	Mixed
2007	OS	46	Kooryet_Cr	0.89	Keecha_Lake	0.1	Banks	0.01	Deer_Lake	0	Namu	0	Area 5
2007	OS	46	Pierre	0.6	Fulton_L	0.28	U_Babine	0.12	Pinkut	0	Four_Mile	0	Babine
2007	OS	46	Fulton_L	0.76	U_Babine	0.12	Pierre	0.1	Pinkut	0.01	L_Babine	0.01	Babine
2007	OS	46	Pierre	0.74	Fulton_L	0.21	Four_Mile	0.03	U_Babine	0.01	Pinkut	0.01	Babine
2007	OS	46	Pierre	0.79	Fulton_L	0.11	Four_Mile	0.05	U_Babine	0.02	HallidaySlou_RT	0.02	Babine
2007	OS	46	Fulton_L	0.72	Pierre	0.13	U_Babine	0.11	Four_Mile	0.03	HallidaySlou_RT	0.01	Babine
2007	OS	46	Pierre	0.48	Fulton_L	0.45	U_Babine	0.02	Four_Mile	0.02	Stikine_main	0.01	Babine
2007	OS	46	Fulton_L	0.69	Pierre	0.21	Four_Mile	0.04	Pinkut	0.01	U_Babine	0.01	Babine
2007	OS	46	Fulton_L	0.8	U_Babine	0.06	Pierre	0.06	Slamgeesh	0.04	Pinkut	0.02	Babine
2007	OS	46	Pierre	0.4	Fulton_L	0.34	U_Babine	0.17	Four_Mile	0.05	Pinkut	0.02	Babine
2007	OS	46	Namu	0.89	Keecha_Lake	0.09	Mary_Cove	0.01	Stikine_main	0	Lowe	0	Central coast
2007	OS	46	Lowe	1									Individual
2007	OS	46	Kooryet_Cr	0.9	Keecha_Lake	0.1	Deer_Lake	0					Individual
2007	OS	46	Namu	0.9	Keecha_Lake	0.09	Freda_Lake	0.01	Scud	0	Mary_Cove	0	Individual
2007	OS	46	Slamgeesh	0.62	Damshilqwit	0.38	SalixBear	0	Fulton_L	0	Scud	0	Slamgeesh
2007	OS	46	Slamgeesh	0.61	Damshilqwit	0.28	SalixBear	0.04	Pierre	0.02	Stephens_Kispox	0.02	Slamgeesh
2007	OS	47	U_Babine	0.85	Fulton_L	0.11	Four_Mile	0.03	Pierre	0.01	Pinkut	0	Babine
2007	OS	47	U_Babine	0.79	Pierre	0.14	Fulton_L	0.06	Pinkut	0.01	L_Babine	0	Babine
2007	MID	51	Swan_Kispox	0.53	SalixBear	0.31	Fulton_L	0.13	Damshilqwit	0.02	Stephens_Kispox	0.01	Skeena
2007	ON	51	Fulton_L	0.82	U_Babine	0.13	Grizzly	0.05	L_Babine	0	Pierre	0	Babine
2007	ON	51	Fulton_L	0.88	U_Babine	0.11	L_Babine	0.01	Pierre	0	Four_Mile	0	Babine
2007	ON	51	Fulton_L	0.85	Grizzly	0.13	U_Babine	0.02	Four_Mile	0.01	Pierre	0	Babine
2007	ON	51	Fulton_L	0.87	U_Babine	0.12	Grizzly	0.01	Four_Mile	0	Tahlo	0	Babine
2007	ON	51	Fulton_L	0.87	U_Babine	0.07	Grizzly	0.06	L_Babine	0.01	Morrison	0	Babine
2007	ON	51	Fulton_L	0.77	Grizzly	0.17	U_Babine	0.05	Four_Mile	0	L_Babine	0	Babine
2007	ON	51	Fulton_L	0.67	U_Babine	0.23	Grizzly	0.09	L_Babine	0.01			Babine
2007	ON	51	Fulton_L	0.67	U_Babine	0.21	Grizzly	0.1	L_Babine	0.01	Four_Mile	0	Babine
2007	ON	51	Fulton_L	0.89	U_Babine	0.08	L_Babine	0.01	Grizzly	0.01	Morrison	0	Babine
2007	ON	51	U_Babine	0.53	Fulton_L	0.35	Grizzly	0.1	L_Babine	0.02	Tahlo	0	Babine
2007	ON	51	Slamgeesh	1									Individual
2007	ON	51	Slamgeesh	1	Fulton_L	0	Damshilqwit	0	U_Babine	0			Individual
2007	ON	51	Slamgeesh	0.99	SalixBear	0.01	U_Babine	0	Damshilqwit	0			Individual
2007	ON	51	Fulton_L	0.96	U_Babine	0.03	Tahlo	0	L_Babine	0	Pierre	0	Individual
2007	ON	51	Fulton_L	0.98	U_Babine	0	L_Babine	0	Four_Mile	0	Grizzly	0	Individual
2007	ON	51	Canoe_Cr	0.19	Big_Silver	0.17	Harrison	0.15	Long_Lake	0.15	Marble_Cr	0.12	Mixed
2007	IN	54	HallidaySlou_RT	0.65	U_Babine	0.18	L_Babine	0.09	Pinkut	0.05	Damdochax	0.02	Babine
2007	IN	54	L_Babine	0.45	Grizzly	0.22	HallidaySlou_RT	0.16	Fulton_L	0.07	Pinkut	0.06	Babine
2007	IN	54	Motase	0.58	Damdochax	0.2	SalixBear	0.16	HallidaySlou_RT	0.06	U_Babine	0.01	Skeena Nass
2007	ON	54	Sheemahant	0.6	Genesee	0.13	Chutine	0.08	SalixBear	0.06	Iskut	0.03	Mixed
2007	OS	55	Pierre	0.62	Fulton_L	0.36	U_Babine	0.01	L_Babine	0	Pinkut	0	Babine
2007	OS	55	Fulton_L	0.84	Pierre	0.16	Four_Mile	0	Pinkut	0	HallidaySlou_RT	0	Babine
2007	OS	55	Fulton_L	0.83	Pierre	0.14	U_Babine	0.02	Four_Mile	0	L_Babine	0	Babine
2007	OS	55	Fulton_L	0.55	Pierre	0.43	Pinkut	0.01	U_Babine	0.01	Four_Mile	0	Babine
2007	OS	55	Pierre	0.72	Fulton_L	0.23	U_Babine	0.03	Pinkut	0.01	Tahlo	0	Babine
2007	OS	55	Fulton_L	0.78	U_Babine	0.16	Pierre	0.05	L_Babine	0.01	Tahlo	0	Babine
2007	OS	55	Fulton_L	0.74	Pierre	0.21	U_Babine	0.03	Tahlo	0.01	Four_Mile	0.01	Babine
2007	OS	55	U_Babine	0.57	Fulton_L	0.26	Pierre	0.14	Four_Mile	0.02	Pinkut	0	Babine
2007	OS	55	Fulton_L	0.83	Pierre	0.11	U_Babine	0.02	Pinkut	0.02	Four_Mile	0.01	Babine
2007	OS	55	Sustut	1									Individual
2007	OS	55	Sustut	1									Individual
2007	OS	55	Fulton_L	0.9	U_Babine	0.08	Pierre	0.02	Four_Mile	0	Pinkut	0	Individual
2007	OS	55	Pierre	0.96	Fulton_L	0.02	U_Babine	0.01	Pinkut	0	McDonald	0	Individual
2007	OS	55	Stikine_main	0.62	Damshilqwit	0.13	Scud	0.1	Slamgeesh	0.09	Devils_Elbow	0.02	Mixed
2007	OS	55	Slamgeesh	0.63	Damshilqwit	0.37	SalixBear	0	Damdochax	0			Slamgeesh
2007	OS	55	Slamgeesh	0.59	Damshilqwit	0.38	Nanika	0.02	SalixBear	0.01	Fulton_L	0	Slamgeesh
2007	OS	56	Pierre	0.7	Fulton_L	0.29	U_Babine	0	Pinkut	0	L_Babine	0	Babine
2007	OS	56	Fulton_L	0.7	U_Babine	0.25	Tahlo	0.03	L_Babine	0.01	Pierre	0.01	Babine
2007	OS	56	Lowe	1									Individual
2007	OS	56	Slamgeesh	0.63	Damshilqwit	0.31	SalixBear	0.04	Pierre	0.01	Stikine_main	0	Slamgeesh
2007	IN	61	HallidaySlou_RT	0.6	Grizzly	0.31	L_Babine	0.05	Pinkut	0.04	Pierre	0	Babine
2007	IN	61	L_Babine	0.63	U_Babine	0.24	Fulton_L	0.07	Pinkut	0.05			Babine
2007	IN	61	L_Babine	0.64	U_Babine	0.23	Fulton_L	0.07	Pinkut	0.05	HallidaySlou_RT	0.01	Babine
2007	IN	61	L_Babine	0.63	Grizzly	0.23	Fulton_L	0.06	Pinkut	0.05	U_Babine	0.02	Babine
2007	IN	61	L_Babine	0.66	Grizzly	0.15	Fulton_L	0.07	U_Babine	0.06	Pinkut	0.05	Babine
2007	IN	61	HallidaySlou_RT	0.41	L_Babine	0.33	Grizzly	0.1	U_Babine	0.08	Pinkut	0.05	Babine
2007	IN	61	HallidaySlou_RT	0.45	L_Babine	0.21	U_Babine	0.14	Grizzly	0.07	Fulton_L	0.06	Babine
2007	IN	61	Sustut	1									Individual
2007	IN	61	Sustut	1									Individual
2007	IN	61	SalixBear	0.76	Marble_Cr	0.08	Damdochax	0.08	Slamgeesh	0.07	Genesee	0	Mixed
2007	IN	61	Damdochax	0.8	Motase	0.12	Slamgeesh	0.07	SalixBear	0.01	Damshilqwit	0	Skeena Nass
2007	IN	61	Damdochax	0.79	Motase	0.12	Slamgeesh	0.08	Bugleg_Cr	0.01	SalixBear	0	Skeena Nass
2007	OS	62	Curtis_Cr	0.63	Devon_Lake	0.35	Mikado_Cr	0.01	Fulton_L	0	U_Babine	0	Area 5
2007	OS	62	Kooryet_Cr	0.77	Keecha_Lake	0.07	Stikine_main	0.04	Mary_Cove	0.04	Fulton_L	0.03	Mixed
2007	OS	62	Devon_Lake	0.39	Mikado_Cr	0.37	Fulton_L	0.1	U_Babine	0.06	Curtis_Cr	0.04	Mixed
2007	IN	67	Motase	0.6	L_Babine	0.21	Damdochax	0.11	U_Babine	0.07	SalixBear	0.02	Skeena Nass
2007	ON	67	Sustut	1									Individual
2007	OS	68	Curtis_Cr	0.66	Devon_Lake	0.33	Mikado_Cr	0.01					Area 5
2007	OS	68	Curtis_Cr	0.44	Devon_Lake	0.4	Mikado_Cr	0.16					Area 5
2007	OS	68	Mikado_Cr	0.43	Devon_Lake	0.4	Kooryet_Cr	0.14	Stikine_main	0.01	Banks	0.01	Area 5
2007	OS	68	Lowe	1									Individual
2007	OS	68	West_Arm_Cr	0.91	McDonald	0.04	Devon_Lake	0.04	Mikado_Cr	0	Hugh_Smith	0	Individual
2007	OS	68	Pierre	0.9	Fulton_L	0.05	Four_Mile	0.03	Karta	0.01	Pinkut	0	Individual
2007	OS	68	Stikine_main	0.71	Scud	0.09	McDonald	0.06	U_Babine	0.03	Lowe	0.02	Mixed
2007	OS	68	Canoona	0.63	Kooryet_Cr	0.12	Namu	0.05	Mary_Cove	0.05	Stikine_main	0.04	Mixed
2007	OS	68	Slamgeesh	0.51	Damshilqwit	0.4	Tenas	0.04	Lonesome	0.02	Lowe	0.01	Slamgeesh
2013	IN	15	Bronson_Slough	0.57	U_Kwakwa_Lake	0.18	Scud	0.15	Verrett	0.08	YellowBluff	0.02	Stikine
2013	IS	15	Scud	0.09	Stikine_main	0.08	Bronson_Slough	0.07	PorcupineSloug	0.06	Verrett	0.06	Stikine
2013	IN	22	U_Babine	0.85	L_Babine	0.15	Pierre	0					Babine
2013	IN	22	U_Babine	0.8	Pierre	0.2	Tahlo	0.01					Babine
2013	IN	22	U_Babine	0.88	Pierre	0.11	Pinkut	0	L_Babine	0			Babine
2013	IN	22	U_Babine	0.88	L_Babine	0.11	Pierre	0.01	Tahlo	0	Pinkut	0	Babine
2013	IN	22	U_Babine	0.78	Pierre	0.21	L_Babine	0.01	Tahlo	0	Klinaklini	0	Babine
2013	IN	22	U_Babine	0.85	L_Babine	0.12	Pierre	0.03	Tahlo	0	Pinkut	0	Babine
2013	IN	22	U_Babine	0.89	Pierre	0.09	L_Babine	0.01	Morrison	0	Klinaklini	0	Babine
2013	IN	22	U_Babine	0.83	Pierre	0.09	L_Babine	0.07	Tahlo	0.02	Morrison	0	Babine
2013	IN	22	Pierre	0.63	U_Babine	0.32	Damshilqwit	0.03	L_Babine	0.02			Babine
2013	IN	22	U_Babine	0.83	Pierre	0.11	L_Babine	0.04	Tahlo	0.02	Klinaklini	0.01	Babine
2013	IN	22	Williams	1									Individual
2013	IN	22	Alastair	1									Individual
2013	IN	22	U_Babine	1									Individual
2013	IN	22	Zymoetz_RT	1									Individual
2013	IN	22	Williams	1									Individual
2013	IN	22	Alastair	1									Individual
2013	IN	22	Alastair	1									Individual
2013	IN	22	Zymoetz_RT	1									Individual
2013	IN	22	Alastair	1									Individual
2013	IN	22	Alastair	1									Individual
2013	IN	22	Alastair	1									Individual
2013	IN	22	Alastair	1									Individual
2013	IN	22	Alastair	1									Individual
2013	IN	22	Damshilqwit	1	Slamgeesh	0							Individual
2013	IN	22	Alastair	0.98	Zymoetz_RT	0.02							Individual
2013	IN	22	Nanika	0.9	Damshilqwit	0.1							Individual
2013	IN	22	U_Babine	0.98	L_Babine	0.02	Alastair	0					Individual
2013	IN	22	U_Babine	0.99	Pierre	0.01	L_Babine	0					Individual
2013	IN	22	U_Babine	0.95	L_Babine	0.05	Pierre	0					Individual
2013	IN	22	U_Babine	0.94	L_Babine	0.06	Pierre	0					Individual
2013	IN	22	U_Babine	0.99	L_Babine	0.01	Pierre	0					Individual
2013	IN	22	U_Babine	0.91	L_Babine	0.08	Tahlo	0.01					Individual
2013	IN	22	U_Babine	0.93	L_Babine	0.06	Pierre	0.01					Individual
2013	IN	22	U_Babine	0.94	Pierre	0.05	L_Babine	0.01					Individual
2013	IN	22	U_Babine	0.94	L_Babine	0.03	Pierre	0.03	Morrison	0			Individual
2013	IN	22	U_Babine	0.99	L_Babine	0	Tahlo	0	Pierre	0			Individual
2013	IN	22	U_Babine	0.99	L_Babine	0.01	Pierre	0	Grizzly	0			Individual
2013	IN	22	U_Babine	0.99	Tahlo	0.01	Pierre	0	Morrison	0			Individual
2013	IN	22	U_Babine	0.97	Pierre	0.03	Tahlo	0	Morrison	0			Individual
2013	IN	22	U_Babine	0.9	Pierre	0.09	Pinkut	0.01	Fulton_L	0			Individual
2013	IN	22	U_Babine	0.94	L_Babine	0.05	Pierre	0.02	Klinaklini	0	Verrett	0	Individual
2013	IN	22	U_Babine	0.96	L_Babine	0.03	Pierre	0.01	Pinkut	0	Fulton_L	0	Individual
2013	IN	22	U_Babine	0.97	L_Babine	0.02	Tahlo	0.01	Pierre	0	Scud	0	Individual
2013	IN	22	U_Babine	0.94	Tahlo	0.05	HallidaySlou_RT	0.01	L_Babine	0	Twain_Cr	0	Individual
2013	IN	22	U_Babine	0.95	Pierre	0.03	L_Babine	0.01	Tahlo	0.01	Morrison	0	Individual
2013	IN	22	U_Babine	0.98	Pierre	0.01	L_Babine	0.01	Damshilqwit	0.01	Stephens_Kispox	0	Individual
2013	IN	22	U_Babine	0.96	L_Babine	0.02	Pierre	0.01	Damshilqwit	0.01	Tahlo	0	Individual
2013	IN	22	Alastair	0.91	Felix	0.02	FiveMile	0.01	Weaver	0.01	Kynock	0.01	Individual
2013	IN	22	Stephens_Kispox	0.76	Swan_Kispox	0.24							Kispiox
2013	IN	22	Stephens_Kispox	0.76	Swan_Kispox	0.25							Kispiox
2013	IN	22	Stephens_Kispox	0.75	Swan_Kispox	0.25							Kispiox
2013	IN	22	Stephens_Kispox	0.75	Swan_Kispox	0.25	Damshilqwit	0					Kispiox
2013	IN	22	Stephens_Kispox	0.73	Swan_Kispox	0.25	U_Babine	0.01	Damshilqwit	0.01			Kispiox
2013	IN	22	Alastair	0.79	Pierre	0.09	Klinaklini	0.04	Bronson_Slough	0.03	Shakes_Cr	0.01	Mixed
2013	IN	22	U_Babine	0.77	Damshilqwit	0.18	L_Babine	0.03	Pierre	0.01	Devils_Elbow	0	Skeena
2013	IN	22	U_Babine	0.61	Pierre	0.21	Damshilqwit	0.08	L_Babine	0.07	Tahlo	0.01	Skeena
2013	IN	26	Fulton_L	0.86	U_Babine	0.14							Babine
2013	IN	26	Fulton_L	0.85	U_Babine	0.14	Four_Mile	0.01					Babine
2013	IN	26	Fulton_L	0.68	U_Babine	0.31	Four_Mile	0.01	Pierre	0			Babine
2013	IN	26	U_Babine	0.72	Fulton_L	0.28	L_Babine	0	Tahlo	0			Babine
2013	IN	26	Fulton_L	0.75	U_Babine	0.24	Four_Mile	0	Tahlo	0			Babine
2013	IN	26	Fulton_L	0.83	U_Babine	0.17	HallidaySlou_RT	0	L_Babine	0	Shustahini	0	Babine
2013	IN	26	Fulton_L	0.63	U_Babine	0.37	Pierre	0	Tahlo	0	Twain_Cr	0	Babine
2013	IN	26	U_Babine	0.77	Fulton_L	0.22	Four_Mile	0	HallidaySlou_RT	0	L_Babine	0	Babine
2013	IN	26	Fulton_L	0.88	U_Babine	0.09	Tahlo	0.02	Klukshu_mix	0	Neskataheen	0	Babine
2013	IN	26	Fulton_L	0.6	U_Babine	0.39	Four_Mile	0	HallidaySlou_RT	0	Morrison	0	Babine
2013	IN	26	U_Babine	0.83	Fulton_L	0.17	Four_Mile	0	HallidaySlou_RT	0	Pinkut	0	Babine
2013	IN	26	Fulton_L	0.74	U_Babine	0.23	Four_Mile	0.02	L_Babine	0	Pierre	0	Babine
2013	IN	26	Fulton_L	0.83	U_Babine	0.16	Four_Mile	0.01	Pierre	0	Morrison	0	Babine
2013	IN	26	Fulton_L	0.67	U_Babine	0.3	Four_Mile	0.02	Tahlo	0	Morrison	0	Babine
2013	IN	26	Fulton_L	0.59	U_Babine	0.38	Four_Mile	0.03	Tahlo	0	Morrison	0	Babine
2013	IN	26	U_Babine	0.65	Fulton_L	0.32	Four_Mile	0.02	HallidaySlou_RT	0.01	Hugh_Smith	0	Babine
2013	IN	26	Fulton_L	0.85	U_Babine	0.1	Four_Mile	0.04	Tahlo	0	Pinkut	0	Babine
2013	IN	26	Fulton_L	0.7	U_Babine	0.28	Four_Mile	0.02	Tahlo	0.01	Pierre	0	Babine
2013	IN	26	U_Babine	0.59	Fulton_L	0.35	Four_Mile	0.05	Morrison	0.01	Pierre	0	Babine
2013	IN	26	Fulton_L	0.82	U_Babine	0.09	Four_Mile	0.08	Pierre	0.01	Tahlo	0	Babine
2013	IN	26	Fulton_L	0.81	U_Babine	0.13	Four_Mile	0.05	Pinkut	0.01	HallidaySlou_RT	0	Babine
2013	IN	26	Fulton_L	0.85	U_Babine	0.12	Four_Mile	0.01	Tahlo	0.01	Pinkut	0	Babine
2013	IN	26	U_Babine	0.77	Fulton_L	0.13	Four_Mile	0.09	Pierre	0.01	Tahlo	0.01	Babine
2013	IN	26	U_Babine	0.46	Fulton_L	0.43	Four_Mile	0.04	HallidaySlou_RT	0.01	Heckman	0.01	Babine
2013	IN	26	Alastair	1									Individual
2013	IN	26	Alastair	1									Individual
2013	IN	26	U_Babine	1									Individual
2013	IN	26	U_Babine	1	L_Babine	0							Individual
2013	IN	26	Fulton_L	1	U_Babine	0							Individual
2013	IN	26	U_Babine	1	L_Babine	0	Fulton_L	0					Individual
2013	IN	26	U_Babine	0.91	Fulton_L	0.09	Four_Mile	0.01					Individual
2013	IN	26	U_Babine	0.93	Fulton_L	0.07	HallidaySlou_RT	0	Four_Mile	0			Individual
2013	IN	26	Fulton_L	0.97	U_Babine	0.02	Four_Mile	0.01	L_Babine	0			Individual
2013	IN	26	Fulton_L	0.96	U_Babine	0.03	Four_Mile	0	Tahlo	0			Individual
2013	IN	26	Fulton_L	0.92	Four_Mile	0.07	Pierre	0.01	Tahlo	0	U_Babine	0	Individual
2013	IN	26	Fulton_L	0.96	U_Babine	0.01	Hudson_Bay	0.01	Four_Mile	0.01	Birkenhead	0	Individual
2013	IN	26	U_Babine	0.47	Hudson_Bay	0.23	Klakas	0.2	Felix	0.06	Blackwater	0.01	Mixed
2013	IN	26	U_Babine	0.57	Fulton_L	0.24	Hugh_Smith	0.07	U_Tatshensh	0.04	Heckman	0.04	Mixed
2013	IS	27	Four_Mile	0.8	Fulton_L	0.16	Pierre	0.04	U_Babine	0			Babine
2013	IS	27	L_Babine	0.79	Fulton_L	0.16	U_Babine	0.06	Pierre	0	Four_Mile	0	Babine
2013	IS	27	L_Babine	0.81	Fulton_L	0.16	U_Babine	0.03	Pierre	0	Four_Mile	0	Babine
2013	IS	27	Four_Mile	0.69	Fulton_L	0.3	U_Babine	0.01	Pierre	0	HallidaySlou_RT	0	Babine
2013	IS	27	L_Babine	0.8	Fulton_L	0.14	U_Babine	0.05	HallidaySlou_RT	0	Four_Mile	0	Babine
2013	IS	27	Fulton_L	0.71	L_Babine	0.28	U_Babine	0.01	HallidaySlou_RT	0	Pierre	0	Babine
2013	IS	27	L_Babine	0.84	U_Babine	0.09	Alastair	0.06	Fulton_L	0.01	Pierre	0	Babine
2013	IS	27	Four_Mile	0.78	Fulton_L	0.19	L_Babine	0.01	Pierre	0	U_Babine	0	Babine
2013	IS	27	Four_Mile	0.83	Fulton_L	0.13	Pierre	0.03	HallidaySlou_RT	0	U_Babine	0	Babine
2013	IS	27	Fulton_L	0.78	L_Babine	0.19	U_Babine	0.03	Pierre	0.01	HallidaySlou_RT	0	Babine
2013	IS	27	Fulton_L	0.65	L_Babine	0.27	Four_Mile	0.06	HallidaySlou_RT	0	Pierre	0	Babine
2013	IS	27	L_Babine	0.81	U_Babine	0.11	Fulton_L	0.06	Four_Mile	0.01	HallidaySlou_RT	0	Babine
2013	IS	27	Four_Mile	0.54	Fulton_L	0.42	L_Babine	0.03	Pierre	0.01	HallidaySlou_RT	0.01	Babine
2013	IS	27	L_Babine	0.73	Fulton_L	0.24	U_Babine	0.02	Four_Mile	0.01	Morrison	0	Babine
2013	IS	27	L_Babine	0.85	U_Babine	0.09	Fulton_L	0.04	Four_Mile	0.01	Birkenhead	0	Babine
2013	IS	27	Fulton_L	0.6	Four_Mile	0.22	L_Babine	0.16	U_Babine	0.01	Pierre	0	Babine
2013	IS	27	L_Babine	0.51	Four_Mile	0.45	Fulton_L	0.03	Pierre	0.01	HallidaySlou_RT	0	Babine
2013	IS	27	Fulton_L	0.45	Four_Mile	0.38	L_Babine	0.15	HallidaySlou_RT	0.01	U_Babine	0	Babine
2013	IS	27	Fulton_L	0.81	L_Babine	0.11	Four_Mile	0.06	HallidaySlou_RT	0.01	Pierre	0.01	Babine
2013	IS	27	L_Babine	0.55	Fulton_L	0.37	U_Babine	0.06	Four_Mile	0.01	HallidaySlou_RT	0.01	Babine
2013	IS	27	Fulton_L	0.73	Four_Mile	0.24	L_Babine	0.01	U_Babine	0.01	Pierre	0.01	Babine
2013	IS	27	L_Babine	0.53	Fulton_L	0.27	Four_Mile	0.19	Pierre	0.02	U_Babine	0	Babine
2013	IS	27	L_Babine	0.78	Fulton_L	0.11	U_Babine	0.09	Four_Mile	0.01	HallidaySlou_RT	0.01	Babine
2013	IS	27	Fulton_L	0.48	Four_Mile	0.47	U_Babine	0.03	HallidaySlou_RT	0.01	L_Babine	0	Babine
2013	IS	27	L_Babine	0.74	Fulton_L	0.18	U_Babine	0.05	Four_Mile	0.01	HallidaySlou_RT	0.01	Babine
2013	IS	27	L_Babine	0.78	Fulton_L	0.1	HallidaySlou_RT	0.1	U_Babine	0.03	Four_Mile	0	Babine
2013	IS	27	L_Babine	0.82	U_Babine	0.08	Four_Mile	0.07	Fulton_L	0.03	Nahwitti	0	Babine
2013	IS	27	Fulton_L	0.55	Four_Mile	0.38	HallidaySlou_RT	0.04	L_Babine	0.03	Pierre	0.01	Babine
2013	IS	27	L_Babine	0.54	Fulton_L	0.38	U_Babine	0.05	Four_Mile	0.03	HallidaySlou_RT	0.01	Babine
2013	IS	27	Four_Mile	0.63	Fulton_L	0.23	L_Babine	0.11	Pierre	0.02	U_Babine	0.01	Babine
2013	IS	27	Fulton_L	0.75	L_Babine	0.19	U_Babine	0.03	Four_Mile	0.02	HallidaySlou_RT	0.01	Babine
2013	IS	27	Fulton_L	0.67	Four_Mile	0.23	L_Babine	0.07	HallidaySlou_RT	0.02	U_Babine	0.01	Babine
2013	IS	27	Fulton_L	0.84	L_Babine	0.09	Four_Mile	0.03	HallidaySlou_RT	0.02	U_Babine	0.02	Babine
2013	IS	27	Four_Mile	0.67	Fulton_L	0.19	U_Babine	0.1	L_Babine	0.02	HallidaySlou_RT	0.02	Babine
2013	IS	27	L_Babine	0.42	Four_Mile	0.41	Fulton_L	0.13	U_Babine	0.03	HallidaySlou_RT	0.01	Babine
2013	IS	27	Fulton_L	0.5	L_Babine	0.28	Four_Mile	0.17	U_Babine	0.03	HallidaySlou_RT	0.01	Babine
2013	IS	27	L_Babine	0.58	Fulton_L	0.29	Four_Mile	0.08	U_Babine	0.05	HallidaySlou_RT	0	Babine
2013	IS	27	Fulton_L	0.48	Four_Mile	0.3	L_Babine	0.17	U_Babine	0.04	Pierre	0	Babine
2013	IS	27	Four_Mile	0.47	Fulton_L	0.42	HallidaySlou_RT	0.06	Pierre	0.02	U_Babine	0.02	Babine
2013	IS	27	L_Babine	0.61	Four_Mile	0.22	Fulton_L	0.11	U_Babine	0.03	HallidaySlou_RT	0.02	Babine
2013	IS	27	Fulton_L	0.82	L_Babine	0.07	Four_Mile	0.05	Kwinageese	0.04	HallidaySlou_RT	0.01	Babine
2013	IS	27	L_Babine	0.78	Fulton_L	0.09	Four_Mile	0.07	U_Babine	0.06	HallidaySlou_RT	0	Babine
2013	IS	27	L_Babine	0.62	Fulton_L	0.25	Four_Mile	0.07	U_Babine	0.06	Pierre	0	Babine
2013	IS	27	Fulton_L	0.41	L_Babine	0.34	Four_Mile	0.15	U_Babine	0.08	HallidaySlou_RT	0	Babine
2013	IS	27	Fulton_L	0.48	L_Babine	0.31	Four_Mile	0.11	U_Babine	0.09	Grizzly	0	Babine
2013	IS	27	Four_Mile	0.69	Fulton_L	0.2	L_Babine	0.08	Pierre	0.02	HallidaySlou_RT	0	Babine
2013	IS	27	Four_Mile	0.95	Fulton_L	0.04	Pierre	0.02	Morrison	0	L_Babine	0	Individual
2013	IS	27	Kwinageese	0.96	Slamgeesh	0.04	Hanna_Cr	0	Bonney	0	Tintina_Cr	0	Individual
2013	IS	27	L_Babine	0.93	U_Babine	0.05	Fulton_L	0.01	Four_Mile	0	Pierre	0	Individual
2013	IS	27	Fulton_L	0.9	Four_Mile	0.04	L_Babine	0.04	HallidaySlou_RT	0	U_Babine	0	Individual
2013	IS	27	Fulton_L	0.91	L_Babine	0.06	Hanna_Cr	0.01	Four_Mile	0.01	HallidaySlou_RT	0	Individual
2013	IS	27	Fulton_L	0.94	U_Babine	0.02	L_Babine	0.02	HallidaySlou_RT	0.01	Four_Mile	0.01	Individual
2013	IS	27	Four_Mile	0.91	HallidaySlou_RT	0.05	Pierre	0.02	U_Babine	0.02	Fulton_L	0	Individual
2013	IS	27	Kwinageese	0.69	L_Babine	0.18	Fulton_L	0.06	U_Babine	0.05	Four_Mile	0.01	Skeena Nass
2013	IS	27	Four_Mile	0.42	Fulton_L	0.33	U_Babine	0.11	HallidaySlou_RT	0.08	Bonney	0.03	Skeena Nass
2013	IS	27	McDonnell	0.65	Zymoetz_RT	0.35							Zymoetz
2013	OS	27	L_Babine	0.55	Fulton_L	0.39	U_Babine	0.06	Pierre	0	Four_Mile	0	Babine
2013	OS	27	Fulton_L	0.55	L_Babine	0.44	U_Babine	0	Pierre	0			Babine
2013	OS	27	Fulton_L	0.89	Four_Mile	0.11	L_Babine	0.01	Pierre	0	HallidaySlou_RT	0	Babine
2013	OS	27	Fulton_L	0.72	L_Babine	0.24	U_Babine	0.03	Four_Mile	0.01	HallidaySlou_RT	0	Babine
2013	OS	27	Fulton_L	0.78	Four_Mile	0.12	L_Babine	0.1	U_Babine	0.01	Pierre	0	Babine
2013	OS	27	L_Babine	0.52	Fulton_L	0.44	HallidaySlou_RT	0.02	U_Babine	0.01	Four_Mile	0	Babine
2013	OS	27	Four_Mile	0.62	L_Babine	0.28	Fulton_L	0.07	U_Babine	0.02	Morrison	0	Babine
2013	OS	27	L_Babine	0.52	Fulton_L	0.41	U_Babine	0.03	Four_Mile	0.03	Pierre	0	Babine
2013	OS	27	Fulton_L	0.58	L_Babine	0.26	Four_Mile	0.12	U_Babine	0.04	Pierre	0	Babine
2013	OS	27	L_Babine	0.47	Fulton_L	0.33	Four_Mile	0.16	U_Babine	0.03	HallidaySlou_RT	0.02	Babine
2013	OS	27	Fulton_L	0.64	L_Babine	0.16	Four_Mile	0.14	HallidaySlou_RT	0.04	Pierre	0.01	Babine
2013	OS	27	L_Babine	0.47	Fulton_L	0.38	Four_Mile	0.09	U_Babine	0.03	Kwinageese	0.01	Babine
2013	OS	27	Fulton_L	0.52	L_Babine	0.29	Four_Mile	0.13	U_Babine	0.05	Pierre	0.01	Babine
2013	OS	27	Kwinageese	0.95	Slamgeesh	0.04	Bowser	0	Bonney	0	Damshilqwit	0	Individual
2013	OS	27	Fulton_L	0.96	U_Babine	0.02	HallidaySlou_RT	0.01	Four_Mile	0.01	Pierre	0	Individual
2013	OS	27	L_Babine	0.91	U_Babine	0.06	LakeWashington	0.01	Chutine	0	Iskut	0	Individual
2013	OS	27	Swan_Kispox	0.49	Stephens_Kispox	0.24	LakeWashington	0.22	L_Babine	0.02	Four_Mile	0.01	Mixed
2013	IN	33	Pinkut	0.62	Fulton_L	0.27	HallidaySlou_RT	0.1	Pierre	0	Tahlo	0	Babine
2013	IN	33	Fulton_L	0.62	HallidaySlou_RT	0.2	Tahlo	0.17	Pinkut	0	Pierre	0	Babine
2013	IN	33	Pinkut	0.44	Tahlo	0.37	Fulton_L	0.17	HallidaySlou_RT	0.02	Pierre	0	Babine
2013	IN	33	HallidaySlou_RT	0.55	Fulton_L	0.39	L_Babine	0.03	U_Babine	0.02	Pierre	0.01	Babine
2013	IN	33	Tahlo	0.8	Pinkut	0.13	Fulton_L	0.03	Pierre	0.03	HallidaySlou_RT	0	Babine
2013	IN	33	Fulton_L	0.56	HallidaySlou_RT	0.34	U_Babine	0.06	L_Babine	0.04	Tahlo	0	Babine
2013	IN	33	Pinkut	0.36	HallidaySlou_RT	0.3	Fulton_L	0.28	Tahlo	0.02	U_Babine	0.02	Babine
2013	IN	33	Pinkut	0.38	Fulton_L	0.36	Tahlo	0.21	HallidaySlou_RT	0.04	Pierre	0.02	Babine
2013	IN	33	Fulton_L	0.84	HallidaySlou_RT	0.06	Pierre	0.03	L_Babine	0.03	U_Babine	0.02	Babine
2013	IN	33	Fulton_L	0.52	Pinkut	0.32	Tahlo	0.08	HallidaySlou_RT	0.04	U_Babine	0.02	Babine
2013	IN	33	Fulton_L	0.48	Pinkut	0.26	HallidaySlou_RT	0.14	U_Babine	0.08	L_Babine	0.02	Babine
2013	IN	33	Pinkut	0.41	Tahlo	0.19	HallidaySlou_RT	0.19	Fulton_L	0.15	Pierre	0.02	Babine
2013	IN	33	Pinkut	0.36	Tahlo	0.27	Fulton_L	0.16	HallidaySlou_RT	0.15	Pierre	0.06	Babine
2013	IN	33	Nanika	1									Individual
2013	IN	33	Sustut	1									Individual
2013	IN	33	Alastair	1	SalixBear	0							Individual
2013	IN	33	Williams	0.94	Schulbuckhand	0.06							Individual
2013	IN	33	Fulton_L	0.9	HallidaySlou_RT	0.05	Pinkut	0.03	Tahlo	0.01	L_Babine	0.01	Individual
2013	IN	35	Tahlo	0.56	Fulton_L	0.41	Pinkut	0.03	Pierre	0	L_Babine	0	Babine
2013	IN	35	Pinkut	0.84	Tahlo	0.15	Fulton_L	0.01	HallidaySlou_RT	0	U_Babine	0	Babine
2013	IN	35	Pinkut	0.52	Fulton_L	0.46	HallidaySlou_RT	0.01	U_Babine	0.01	Tahlo	0	Babine
2013	IN	35	HallidaySlou_RT	0.86	Pinkut	0.07	Fulton_L	0.06	Tahlo	0.01	L_Babine	0	Babine
2013	IN	35	Tahlo	0.43	HallidaySlou_RT	0.31	Fulton_L	0.25	Pinkut	0.01	U_Babine	0	Babine
2013	IN	35	Tahlo	0.79	Fulton_L	0.2	Pinkut	0.01	HallidaySlou_RT	0	Pierre	0	Babine
2013	IN	35	Fulton_L	0.49	Pinkut	0.47	HallidaySlou_RT	0.03	Pierre	0.01	U_Babine	0	Babine
2013	IN	35	Pinkut	0.69	Fulton_L	0.26	HallidaySlou_RT	0.03	Pierre	0.01	L_Babine	0.01	Babine
2013	IN	35	HallidaySlou_RT	0.89	Pierre	0.08	Pinkut	0.02	Fulton_L	0.01	L_Babine	0.01	Babine
2013	IN	35	HallidaySlou_RT	0.73	Pinkut	0.18	L_Babine	0.06	U_Babine	0.01	Fulton_L	0.01	Babine
2013	IN	35	Fulton_L	0.79	Pinkut	0.14	HallidaySlou_RT	0.05	Pierre	0.01	Tahlo	0	Babine
2013	IN	35	HallidaySlou_RT	0.84	Tahlo	0.09	Fulton_L	0.05	Pinkut	0.01	L_Babine	0	Babine
2013	IN	35	Fulton_L	0.56	Pinkut	0.39	U_Babine	0.02	HallidaySlou_RT	0.01	Tahlo	0.01	Babine
2013	IN	35	Pinkut	0.85	Fulton_L	0.1	HallidaySlou_RT	0.03	Tahlo	0.01	U_Babine	0.01	Babine
2013	IN	35	Fulton_L	0.88	HallidaySlou_RT	0.07	U_Babine	0.03	Pierre	0.01	Tahlo	0.01	Babine
2013	IN	35	Fulton_L	0.63	Pinkut	0.31	U_Babine	0.03	Pierre	0.01	Tahlo	0.01	Babine
2013	IN	35	Fulton_L	0.77	HallidaySlou_RT	0.17	Pinkut	0.03	Tahlo	0.02	L_Babine	0	Babine
2013	IN	35	Pinkut	0.41	Fulton_L	0.41	Tahlo	0.15	U_Babine	0.01	Pierre	0.01	Babine
2013	IN	35	Fulton_L	0.8	HallidaySlou_RT	0.09	U_Babine	0.08	L_Babine	0.02	Tahlo	0.01	Babine
2013	IN	35	Pinkut	0.67	Fulton_L	0.17	HallidaySlou_RT	0.13	U_Babine	0.01	L_Babine	0.01	Babine
2013	IN	35	Fulton_L	0.41	HallidaySlou_RT	0.38	Tahlo	0.17	Pierre	0.02	U_Babine	0.01	Babine
2013	IN	35	Tahlo	0.8	Pierre	0.14	Pinkut	0.03	Fulton_L	0.02	HallidaySlou_RT	0.01	Babine
2013	IN	35	Pinkut	0.85	Tahlo	0.09	U_Babine	0.02	Fulton_L	0.02	HallidaySlou_RT	0.02	Babine
2013	IN	35	Fulton_L	0.82	Pinkut	0.09	Tahlo	0.05	Pierre	0.02	HallidaySlou_RT	0.01	Babine
2013	IN	35	Fulton_L	0.6	HallidaySlou_RT	0.33	L_Babine	0.03	Pierre	0.02	Pinkut	0.02	Babine
2013	IN	35	Fulton_L	0.37	Tahlo	0.36	Pinkut	0.23	Pierre	0.02	U_Babine	0.01	Babine
2013	IN	35	Pinkut	0.47	Fulton_L	0.36	HallidaySlou_RT	0.12	Tahlo	0.04	U_Babine	0	Babine
2013	IN	35	Fulton_L	0.61	Pinkut	0.32	U_Babine	0.03	Tahlo	0.02	L_Babine	0.02	Babine
2013	IN	35	Tahlo	0.73	Fulton_L	0.14	HallidaySlou_RT	0.09	Pinkut	0.04	Pierre	0	Babine
2013	IN	35	Fulton_L	0.48	HallidaySlou_RT	0.43	Pinkut	0.04	Pierre	0.02	U_Babine	0.01	Babine
2013	IN	35	Tahlo	0.44	Fulton_L	0.37	Pinkut	0.15	HallidaySlou_RT	0.03	Pierre	0.01	Babine
2013	IN	35	Pinkut	0.72	Fulton_L	0.17	Tahlo	0.05	U_Babine	0.02	Pierre	0.02	Babine
2013	IN	35	Fulton_L	0.46	Tahlo	0.33	Pinkut	0.13	HallidaySlou_RT	0.06	Pierre	0.02	Babine
2013	IN	35	Fulton_L	0.42	HallidaySlou_RT	0.4	L_Babine	0.09	Pierre	0.07	Pinkut	0.01	Babine
2013	IN	35	Fulton_L	0.6	Pinkut	0.26	L_Babine	0.05	U_Babine	0.05	Pierre	0.03	Babine
2013	IN	35	Pinkut	0.59	HallidaySlou_RT	0.21	Pierre	0.11	Fulton_L	0.08	Tahlo	0.02	Babine
2013	IN	35	Tahlo	0.58	Fulton_L	0.18	Pierre	0.12	Pinkut	0.1	L_Babine	0.01	Babine
2013	IN	35	Fulton_L	0.39	Tahlo	0.34	HallidaySlou_RT	0.15	Pinkut	0.1	Pierre	0.02	Babine
2013	IN	35	Tahlo	0.42	Pinkut	0.37	U_Babine	0.09	Fulton_L	0.08	Pierre	0.02	Babine
2013	IN	35	Tahlo	0.34	Fulton_L	0.33	Pinkut	0.2	Pierre	0.09	HallidaySlou_RT	0.03	Babine
2013	IN	35	Pinkut	0.47	Fulton_L	0.26	Tahlo	0.12	HallidaySlou_RT	0.09	Pierre	0.05	Babine
2013	IN	35	HallidaySlou_RT	0.36	Tahlo	0.28	Pinkut	0.19	Pierre	0.1	Fulton_L	0.07	Babine
2013	IN	35	Pinkut	0.36	Tahlo	0.28	HallidaySlou_RT	0.2	Fulton_L	0.09	U_Babine	0.04	Babine
2013	IN	35	Fulton_L	0.47	Pinkut	0.24	U_Babine	0.11	Pierre	0.09	HallidaySlou_RT	0.05	Babine
2013	IN	35	HallidaySlou_RT	0.32	Fulton_L	0.3	Pinkut	0.19	Tahlo	0.09	Pierre	0.09	Babine
2013	IN	35	Pinkut	0.33	Fulton_L	0.2	HallidaySlou_RT	0.18	Tahlo	0.1	Slamgeesh	0.07	Babine
2013	IN	35	Alastair	1									Individual
2013	IN	35	Shawatlan_Lake	1									Individual
2013	IN	35	Alastair	1									Individual
2013	IN	35	Sustut	1									Individual
2013	IN	35	Alastair	1									Individual
2013	IN	35	Shawatlan_Lake	1									Individual
2013	IN	35	Alastair	1	Klinaklini	0	Tahlo	0					Individual
2013	IN	35	Shawatlan_Lake	1	Diane_Cr	0	Prudhomme_Cr	0					Individual
2013	IN	35	Nanika	1	Slamgeesh	0	Fulton_L	0	Damshilqwit	0	HallidaySlou_RT	0	Individual
2013	IN	35	Swan_Kispox	0.92	Stephens_Kispox	0.07	Slamgeesh	0	Pierre	0	HallidaySlou_RT	0	Individual
2013	IN	35	Fulton_L	0.98	L_Babine	0.01	Pierre	0.01	HallidaySlou_RT	0	Tahlo	0	Individual
2013	IN	35	Nanika	0.98	HallidaySlou_RT	0.01	Pinkut	0	Slamgeesh	0	Pierre	0	Individual
2013	IN	35	Alastair	0.96	Long_Lake	0.03	Canoe_Cr	0.01	HallidaySlou_RT	0	Yakoun	0	Individual
2013	IN	35	Swan_Kispox	0.88	Stephens_Kispox	0.06	Slamgeesh	0.06	Damshilqwit	0	SalixBear	0	Kispiox
2013	IN	35	Swan_Kispox	0.73	HallidaySlou_RT	0.13	Fulton_L	0.11	Stephens_Kispox	0.01	SalixBear	0.01	Skeena
2013	IN	35	Slamgeesh	0.34	Hanna_Cr	0.28	Tintina_Cr	0.23	Meziadin_weir	0.1	Damshilqwit	0.02	Skeena Nass
2013	IN	35	Slamgeesh	0.88	SalixBear	0.09	Damshilqwit	0.03	HallidaySlou_RT	0.01	L_Babine	0	Upper skeena
2013	IS	35	Pinkut	0.89	Pierre	0.1	Fulton_L	0.01	Grizzly	0	Four_Mile	0	Babine
2013	IS	35	HallidaySlou_RT	0.56	Fulton_L	0.26	Pinkut	0.17	Tahlo	0.01	U_Babine	0	Babine
2013	IS	35	Pinkut	0.64	Fulton_L	0.18	HallidaySlou_RT	0.16	Pierre	0.02	U_Babine	0	Babine
2013	IS	35	Fulton_L	0.62	Tahlo	0.3	Pinkut	0.05	L_Babine	0.01	U_Babine	0.01	Babine
2013	IS	35	HallidaySlou_RT	0.63	Fulton_L	0.24	Pinkut	0.08	Pierre	0.02	Tahlo	0.02	Babine
2013	IS	35	Fulton_L	0.8	HallidaySlou_RT	0.09	L_Babine	0.06	Pinkut	0.04	U_Babine	0.01	Babine
2013	IS	35	HallidaySlou_RT	0.68	Pinkut	0.2	Pierre	0.06	U_Babine	0.03	Fulton_L	0.02	Babine
2013	IS	35	Pinkut	0.61	Fulton_L	0.28	U_Babine	0.04	HallidaySlou_RT	0.03	Tahlo	0.03	Babine
2013	IS	35	Pinkut	0.63	Tahlo	0.18	Fulton_L	0.11	HallidaySlou_RT	0.07	Pierre	0.01	Babine
2013	IS	35	Fulton_L	0.7	U_Babine	0.14	L_Babine	0.07	Pierre	0.04	Tahlo	0.03	Babine
2013	IS	35	Pinkut	0.63	HallidaySlou_RT	0.15	Fulton_L	0.13	Pierre	0.05	Tahlo	0.02	Babine
2013	IS	35	Fulton_L	0.54	Tahlo	0.23	Pinkut	0.14	HallidaySlou_RT	0.07	U_Babine	0.01	Babine
2013	IS	35	Pinkut	0.47	Fulton_L	0.36	U_Babine	0.04	L_Babine	0.04	Pierre	0.04	Babine
2013	IS	35	Fulton_L	0.5	Tahlo	0.24	Pinkut	0.14	Pierre	0.09	HallidaySlou_RT	0.03	Babine
2013	IS	35	Pinkut	0.5	Fulton_L	0.26	HallidaySlou_RT	0.09	Tahlo	0.09	Pierre	0.03	Babine
2013	IS	35	HallidaySlou_RT	0.36	Tahlo	0.25	Fulton_L	0.19	Pinkut	0.13	U_Babine	0.06	Babine
2013	IS	35	Sustut	1									Individual
2013	IS	35	HallidaySlou_RT	0.98	U_Babine	0.01	Fulton_L	0.01	Pinkut	0	L_Babine	0	Individual
2013	IS	35	Fulton_L	0.97	Tahlo	0.02	HallidaySlou_RT	0.01	Mikado_Cr	0.01	U_Babine	0	Individual
2013	IS	35	Fulton_L	0.9	Tahlo	0.03	HallidaySlou_RT	0.03	L_Babine	0.03	Pinkut	0.01	Individual
2013	IS	35	Slamgeesh	0.87	SalixBear	0.09	Damshilqwit	0.04	Swan_Kispox	0			Upper skeena
2013	OS	36	Mikado_Cr	0.54	Devon_Lake	0.46	Curtis_Cr	0					Area 5
2013	OS	36	Fulton_L	0.76	Pinkut	0.22	HallidaySlou_RT	0.01	L_Babine	0	Pierre	0	Babine
2013	OS	36	Fulton_L	0.58	Pinkut	0.31	Tahlo	0.11	U_Babine	0	Pierre	0	Babine
2013	OS	36	Tahlo	0.59	Fulton_L	0.37	Pinkut	0.03	Pierre	0.01	U_Babine	0	Babine
2013	OS	36	Fulton_L	0.5	Tahlo	0.41	HallidaySlou_RT	0.07	Pierre	0.01	Pinkut	0	Babine
2013	OS	36	Pinkut	0.61	Fulton_L	0.33	HallidaySlou_RT	0.03	L_Babine	0.01	U_Babine	0.01	Babine
2013	OS	36	Pinkut	0.61	Fulton_L	0.29	Tahlo	0.08	Pierre	0.02	HallidaySlou_RT	0	Babine
2013	OS	36	Fulton_L	0.66	HallidaySlou_RT	0.21	Pinkut	0.1	L_Babine	0.02	U_Babine	0.01	Babine
2013	OS	36	Fulton_L	0.8	Pinkut	0.1	Tahlo	0.06	Pierre	0.02	U_Babine	0.01	Babine
2013	OS	36	Fulton_L	0.73	HallidaySlou_RT	0.2	Pinkut	0.03	U_Babine	0.02	Tahlo	0.01	Babine
2013	OS	36	Fulton_L	0.88	U_Babine	0.05	Pinkut	0.04	L_Babine	0.03	Tahlo	0.02	Babine
2013	OS	36	HallidaySlou_RT	0.49	Pinkut	0.4	Tahlo	0.07	Fulton_L	0.03	U_Babine	0.01	Babine
2013	OS	36	Fulton_L	0.47	Tahlo	0.46	L_Babine	0.03	Pierre	0.02	U_Babine	0.02	Babine
2013	OS	36	Tahlo	0.45	Fulton_L	0.38	Pinkut	0.12	HallidaySlou_RT	0.02	L_Babine	0.01	Babine
2013	OS	36	Fulton_L	0.77	Pinkut	0.12	HallidaySlou_RT	0.06	U_Babine	0.02	L_Babine	0.02	Babine
2013	OS	36	Fulton_L	0.53	Pinkut	0.34	U_Babine	0.07	HallidaySlou_RT	0.04	L_Babine	0.01	Babine
2013	OS	36	Fulton_L	0.4	HallidaySlou_RT	0.29	Pinkut	0.26	Tahlo	0.04	Pierre	0.01	Babine
2013	OS	36	Fulton_L	0.42	Tahlo	0.35	HallidaySlou_RT	0.17	Pinkut	0.04	U_Babine	0.01	Babine
2013	OS	36	Fulton_L	0.75	Tahlo	0.13	HallidaySlou_RT	0.06	U_Babine	0.02	Pinkut	0.02	Babine
2013	OS	36	Pinkut	0.72	Fulton_L	0.17	Tahlo	0.05	HallidaySlou_RT	0.04	U_Babine	0.01	Babine
2013	OS	36	Pinkut	0.39	Tahlo	0.31	Fulton_L	0.23	HallidaySlou_RT	0.07	Pierre	0	Babine
2013	OS	36	Tahlo	0.43	Fulton_L	0.39	Pinkut	0.09	Pierre	0.04	HallidaySlou_RT	0.04	Babine
2013	OS	36	Pinkut	0.64	Fulton_L	0.22	Pierre	0.05	HallidaySlou_RT	0.04	U_Babine	0.03	Babine
2013	OS	36	Fulton_L	0.66	Pinkut	0.19	U_Babine	0.06	Tahlo	0.06	L_Babine	0.03	Babine
2013	OS	36	Fulton_L	0.62	HallidaySlou_RT	0.22	Pierre	0.06	U_Babine	0.04	Tahlo	0.02	Babine
2013	OS	36	Fulton_L	0.53	Pinkut	0.29	Pierre	0.08	U_Babine	0.04	L_Babine	0.03	Babine
2013	OS	36	HallidaySlou_RT	0.36	Fulton_L	0.28	Pinkut	0.21	Tahlo	0.11	Pierre	0.04	Babine
2013	OS	36	Fulton_L	0.47	Pierre	0.18	Pinkut	0.13	L_Babine	0.08	U_Babine	0.07	Babine
2013	OS	36	HallidaySlou_RT	0.27	Fulton_L	0.24	Tahlo	0.23	Pinkut	0.17	U_Babine	0.07	Babine
2013	OS	36	HallidaySlou_RT	0.93	Fulton_L	0.03	Pinkut	0.03	Slamgeesh	0.01	SalixBear	0	Individual
2013	OS	36	HallidaySlou_RT	0.85	SalixBear	0.1	Slamgeesh	0.03	Pinkut	0.02	Damshilqwit	0	Skeena
2013	OS	36	Pinkut	0.4	HallidaySlou_RT	0.24	Fulton_L	0.2	Tahlo	0.09	Slamgeesh	0.04	Skeena
2013	IN	44	Fulton_L	0.74	U_Babine	0.15	Morrison	0.12					Babine
2013	IN	44	Fulton_L	0.7	U_Babine	0.19	Pinkut	0.11					Babine
2013	IN	44	U_Babine	0.46	Fulton_L	0.28	Morrison	0.25	Four_Mile	0	Pinkut	0	Babine
2013	IN	44	U_Babine	0.4	Fulton_L	0.35	Pinkut	0.24	Morrison	0.01			Babine
2013	IN	44	Fulton_L	0.89	U_Babine	0.09	Pinkut	0.01	Morrison	0.01	Four_Mile	0	Babine
2013	IN	44	Fulton_L	0.83	Morrison	0.12	U_Babine	0.03	Four_Mile	0.01	Tahlo	0	Babine
2013	IN	44	Fulton_L	0.78	U_Babine	0.14	Pinkut	0.06	Morrison	0.01	Four_Mile	0	Babine
2013	IN	44	Fulton_L	0.55	U_Babine	0.24	Morrison	0.19	Pinkut	0.03	Four_Mile	0	Babine
2013	IN	44	U_Babine	0.37	Morrison	0.36	Fulton_L	0.24	Pinkut	0.02	Twain_Cr	0.01	Babine
2013	IN	44	Fulton_L	0.81	Morrison	0.09	Pinkut	0.07	U_Babine	0.02	Four_Mile	0.01	Babine
2013	IN	44	Fulton_L	0.56	U_Babine	0.21	Morrison	0.2	Pinkut	0.03	Four_Mile	0	Babine
2013	IN	44	Fulton_L	0.7	U_Babine	0.14	Morrison	0.12	Pinkut	0.02	HallidaySlou_RT	0.01	Babine
2013	IN	44	Fulton_L	0.62	Morrison	0.19	U_Babine	0.15	Pinkut	0.03	L_Babine	0	Babine
2013	IN	44	Fulton_L	0.79	Pinkut	0.09	Morrison	0.08	U_Babine	0.03	Four_Mile	0.01	Babine
2013	IN	44	Fulton_L	0.78	Four_Mile	0.11	Pinkut	0.06	Morrison	0.03	U_Babine	0.01	Babine
2013	IN	44	Fulton_L	0.79	Pinkut	0.1	Morrison	0.06	U_Babine	0.05			Babine
2013	IN	44	Fulton_L	0.75	Morrison	0.11	U_Babine	0.08	Pinkut	0.06	Four_Mile	0	Babine
2013	IN	44	Fulton_L	0.44	Morrison	0.31	U_Babine	0.13	Four_Mile	0.1	Pinkut	0.02	Babine
2013	IN	44	U_Babine	0.43	Morrison	0.21	Pinkut	0.14	Four_Mile	0.1	Canoe_Cr	0.06	Babine
2013	IN	44	Fulton_L	0.96	Damshilqwit	0.02	Slamgeesh	0.01	Pinkut	0.01	Four_Mile	0	Individual
2013	IN	44	Fulton_L	0.64	Morrison	0.31	U_Babine	0.02	Pinkut	0.02	Four_Mile	0.01	Skeena
2013	IS	44	Fulton_L	0.79	Pinkut	0.11	U_Babine	0.1	Morrison	0			Babine
2013	IS	44	Fulton_L	0.87	U_Babine	0.1	Pinkut	0.02	Morrison	0.01			Babine
2013	IS	44	Fulton_L	0.77	Pinkut	0.12	U_Babine	0.07	Morrison	0.04	Four_Mile	0.01	Babine
2013	IN	45	Fulton_L	0.69	U_Babine	0.16	Morrison	0.08	Pinkut	0.07	Tahlo	0	Babine
2013	IN	45	Fulton_L	0.45	Morrison	0.29	U_Babine	0.12	Four_Mile	0.09	Pinkut	0.06	Babine
2013	IN	45	Pierre	0.95	Fulton_L	0.02	Morrison	0.02	HallidaySlou_RT	0.01	Tahlo	0	Individual
2013	IN	45	Pierre	0.91	Fulton_L	0.03	Morrison	0.02	Tahlo	0.02	Four_Mile	0.01	Individual
2013	IN	45	Pierre	0.9	Fulton_L	0.04	Tahlo	0.03	HallidaySlou_RT	0.02	Morrison	0.01	Individual
2013	OS	45	Fulton_L	0.82	U_Babine	0.13	Pinkut	0.04	HallidaySlou_RT	0	Morrison	0	Babine
2013	OS	45	Fulton_L	0.79	Morrison	0.14	U_Babine	0.03	Pinkut	0.02	Four_Mile	0.01	Babine
2013	OS	45	Fulton_L	0.82	U_Babine	0.09	Morrison	0.05	Pinkut	0.04	Four_Mile	0	Babine
2013	OS	45	Fulton_L	0.64	Morrison	0.24	Pinkut	0.07	Four_Mile	0.03	U_Babine	0.01	Babine
2013	OS	45	Morrison	0.45	U_Babine	0.37	Fulton_L	0.1	Four_Mile	0.07	Tahlo	0	Babine
2013	OS	45	Fulton_L	0.44	U_Babine	0.31	Pinkut	0.17	Morrison	0.07	Four_Mile	0.01	Babine
2013	OS	45	Fulton_L	0.57	U_Babine	0.22	Pinkut	0.13	Morrison	0.09	Tahlo	0	Babine
2013	OS	45	Fulton_L	0.52	Morrison	0.18	U_Babine	0.17	Pinkut	0.11	Four_Mile	0.02	Babine
2013	OS	45	U_Babine	0.37	Fulton_L	0.22	Morrison	0.21	Pinkut	0.15	Four_Mile	0.06	Babine
2013	IN	51	Sustut	1									Individual
2013	IN	51	Pierre	0.97	Fulton_L	0.02	Four_Mile	0.01	Pinkut	0	Morrison	0	Individual
2013	IN	51	Pierre	0.96	Fulton_L	0.02	Morrison	0.02	HallidaySlou_RT	0	Pinkut	0	Individual
2013	IN	51	Pierre	0.97	Fulton_L	0.02	Morrison	0.01	Pinkut	0	Tahlo	0	Individual
2013	IN	51	Pierre	0.95	Fulton_L	0.02	Tahlo	0.02	Morrison	0.01	Four_Mile	0	Individual
2013	IN	51	Pierre	0.94	Fulton_L	0.03	Morrison	0.01	Four_Mile	0.01	Tahlo	0.01	Individual
2013	IN	51	Pierre	0.91	Fulton_L	0.04	Tahlo	0.03	Morrison	0.01	HallidaySlou_RT	0.01	Individual
2013	IN	51	SalixBear	0.82	Kwinageese	0.18	Damdochax	0	Slamgeesh	0	Damshilqwit	0	Skeena Nass
2013	IN	51	Alastair	0.72	Pierre	0.15	Sarkar	0.06	Kitwanga	0.04	VernRichie	0.01	Skeena
2013	IS	51	SalixBear	0.64	Pierre	0.26	HallidaySlou_RT	0.02	Chutine	0.02	Fulton_L	0.01	Skeena
2013	IN	52	Pierre	0.95	Fulton_L	0.03	Morrison	0.01	Tahlo	0.01	HallidaySlou_RT	0.01	Individual
2013	IN	52	VernRichie	0.38	OConnor	0.23	Chutine	0.11	Craig	0.08	Verrett	0.07	SEAK
2013	IS	63	Fulton_L	0.84	HallidaySlou_RT	0.15	Morrison	0.01					Babine
2013	IS	63	Morrison	0.44	Fulton_L	0.42	Twain_Cr	0.14	Four_Mile	0	Tahlo	0	Babine
2013	IS	63	Fulton_L	0.79	HallidaySlou_RT	0.16	Twain_Cr	0.03	Pierre	0.01	Four_Mile	0.01	Babine
2013	IS	63	Morrison	0.49	Twain_Cr	0.16	Fulton_L	0.13	Harrison	0.06	Ashlulm	0.05	Mixed
2013	IN	64	Fulton_L	0.63	Morrison	0.37	HallidaySlou_RT	0	Pinkut	0			Babine
2013	IN	64	Fulton_L	0.57	Morrison	0.36	HallidaySlou_RT	0.06	Twain_Cr	0.01	Pierre	0	Babine
2013	IN	64	Morrison	0.5	Twain_Cr	0.28	Fulton_L	0.2	Grizzly	0.01	Four_Mile	0.01	Babine
2013	IN	64	Sustut	1									Individual
